# Supplementary material for: Individual crop loads provide local control for collective food intake in ant colonies
Source: eLife. 2018 Mar 6;7:e31730. doi: 10.7554/eLife.31730 (PMC5862530; doi:10.7554/eLife.31730)
Supplement: Figure 1—source data 1. — This data also relates to Figures 2, 3 and 6. [file elife-31730-fig1-data1.xlsx]

## Sheet: Figure 1 - source data 1
Experiment	Forager	Time [sec]	Colony State	Number of Visit	Number of Interaction	Is Group Interaction	Forager's Crop after Interaction [normalized between foragers]	Forager's Crop Before Interaction [normalized between experiments]	Interaction Volume [normalized between experiments]	Partner	Is Partner Forager	Partner's Crop Before Interaction [normalized between experiments]	Consider Interaction for Exit Probability	Exited Nest			Each row contains information about single trophallactic interaction of a forager from the observation experiments.
A	171	3684	0.135408	2	1	0	0.691146	0.691146	0	416	0	0.887761	1	0
A	171	3688	0.136197	2	2	0	0.691146	0.691146	0	180	1	0.768826	1	0			Columns:
A	171	3756	0.149853	2	3	0	0.386342	0.700978	0.307807	408	0	0	1	1			Experiment	Experimental colony
A	171	3940	0.188069	3	1	0	0.999999	0.974329	-0.0251134	139	0	0	1	0			Forager	Forager ID
A	171	3978	0.196397	3	2	0	0.953523	1.01033	0.0555728	139	0	0	1	0			Time [sec]	Time since food was introduced
A	171	4088	0.221813	3	3	0	0.54896	0.946873	0.389277	524	0	0.414216	1	1			Colony State	Colony satiation level (between 0 - no food in the colony, and 1 - colony satiated), calculated as explained in Methods: Data Analysis: Food flow
A	171	4226	0.251788	4	1	0	0.732804	0.638001	-0.0927447	392	0	0.560113	1	0			Number of visit	The serial number of the forager's visit to the nest. Note that all data begins from the forager's second visit, which is her first return to the nest after leaving for the first time.
A	171	4232	0.253148	4	2	0	0.756504	0.756504	0	268	1	0.657352	1	0			Number if interaction	The serial number of this trophallactic interaction in this visit of the forager to the nest.
A	171	4364	0.283637	4	3	0	0.714483	0.757328	0.0419149	182	0	0	1	0			Is Group Interaction	0 if there was only one recipient in the interaction, the serial number of the group interaction if there was more than one recipient in the same interaction
A	171	4382	0.287886	4	4	0	0.713659	0.713659	0	207	1	1	1	0			Forager's crop after interaction	The amount of food in the forager's crop at the end of the interaction, normalized by dividing the measurement by the maximal crop load measurement of that forager. This was used as her crop state for the analysis in Fig. 6b.
A	171	4408	0.293909	4	5	0	0.686321	0.717565	0.0305653	42	0	NaN	1	1			Forager's Crop Before Interaction	The amount of food in the forager's crop before the interaction, normalized by dividing the measurement by the 90th percentile crop load measurement in the experiment. This was used as the forager's crop load in the analyses in Fig. 3b.
A	171	4670	0.353889	5	1	0	0.57034	0.876553	0.299566	173	0	0	1	0			Interaction Volume	The amount of food passed in the interaction, normalized by dividing the measurement by the 90th percentile crop load measurement in the experiment. Positive values represent food flow from the forager to her partner, negative values represent food flow to the forager from her partner.
A	171	4766	0.37366	5	2	0	0.0951156	0.57484	0.469312	415	0	0	1	1			Partner	Partner ID. -1 if partner was not recognized (for example, ants that dropped their tags, ants at postures in which the tag couldn't be recognized, etc.)
A	171	4984	0.419846	6	1	0	0.707189	0.451843	-0.249804	-1	0	0	1	0			Is Partner Forager	1 if the parter is also a forager, 0 otherwise
A	171	5042	0.429255	6	2	0	0.628914	0.748891	0.117373	-1	0	0	1	0			Partner's crop before interaction	The amount of food in the partner's crop before the interaction, normalized by dividing the measurement by the 90th percentile crop load measurement in the experiment.
A	171	5056	0.431594	6	3	0	0.589432	0.628659	0.0383752	415	0	1	1	0			Consider Interaction for Exit Probability	For probability to exit after interaction (Fig. 6b), group interactions were treated as one event. Therefore the latest interaction in the group interaction was considered for the calculation (1) and the rest of the interactions in the same group interaction were discarded (0). All non-group interactions were considered (1)
A	171	5104	0.439935	6	4	0	0.576357	0.576357	0	-1	0	0	1	0			Exited Nest	1 if this is the last interaction of the forager in this visit, 0 otherwise.
A	171	5122	0.443453	6	5	0	0.576357	0.576357	0	180	1	0.917998	1	0
A	171	5140	0.447085	6	6	0	0.545279	0.591896	0.0456045	-1	0	0	1	0
A	171	5158	0.450911	6	7	0	0.579607	0.513119	-0.0650449	415	0	0.897839	1	0
A	171	5166	0.452591	6	8	0	0.596229	0.596229	0	685	0	0	1	0
A	171	5244	0.468006	6	9	0	0.312749	0.605087	0.285994	552	0	0.433934	1	1
A	171	5608	0.537307	7	1	0	0.681172	0.681172	0	416	0	0.976657	1	0
A	171	5632	0.541627	7	2	0	0.631741	0.705887	0.0725364	-1	0	0	1	0
A	171	5660	0.546481	7	3	1	0.698229	0.588785	-0.107068	173	0	0.746805	0	0
A	171	5668	0.547712	7	4	1	0.73471	0.689109	-0.0446118	-1	0	0	1	0
A	171	5696	0.551998	7	5	0	0.718879	0.756306	0.0366147	552	0	0.80824	1	0
A	171	5742	0.559196	7	6	0	0.706404	0.706404	0	415	0	0.661646	1	0
A	171	5796	0.567331	7	7	0	0.671453	0.70846	0.0362033	173	0	0.73648	1	0
A	171	5806	0.568688	7	8	0	0.611046	0.698573	0.0856271	-1	0	0	1	0
A	171	5860	0.576174	7	9	0	0.587095	0.581217	-0.00574972	415	0	0.661646	1	0
A	171	5872	0.577829	7	10	0	0.587748	0.587748	0	421	1	0.31756	1	0
A	171	5922	0.584721	7	11	0	0.469144	0.593678	0.12183	302	0	0.833077	1	0
A	171	5958	0.590343	7	12	0	0.474737	0.462446	-0.0120238	179	0	0.816436	1	0
A	171	5970	0.592292	7	13	0	0.475505	0.475505	0	207	1	0.776366	1	0
A	171	6000	0.597254	7	14	0	0.534311	0.470159	-0.06276	182	0	0.759204	1	1
A	171	6306	0.635423	8	1	0	0.302214	0.428872	0.123909	392	0	0.554808	1	0
A	171	6342	0.639391	8	2	0	0.297846	0.297846	0	-1	0	0	1	1
A	171	6498	0.653989	9	1	0	0.311415	0.293323	-0.0176987	-1	0	0	1	0
A	171	6524	0.656251	9	2	0	0.315938	0.315938	0	180	1	0.930762	1	0
A	171	6544	0.657921	9	3	0	0.315938	0.315938	0	415	0	0.487945	1	0
A	171	6636	0.664929	9	4	0	0.169351	0.32038	0.147751	302	0	0.341309	1	0
A	171	6676	0.667904	9	5	0	0.191881	0.162457	-0.0287861	72	0	0.640542	1	0
A	171	6774	0.675018	9	6	0	0.108382	0.197403	0.0870886	529	0	0.901105	1	1
A	171	7480	0.725323	10	1	0	0.634306	0.601972	-0.0316328	415	0	0.189453	1	0
A	171	7550	0.731515	10	2	0	0.645874	0.644821	-0.00103008	416	0	0.820196	1	0
A	171	7622	0.73847	10	3	0	0.646138	0.646138	0	-1	0	0	1	0
A	171	7656	0.741742	10	4	0	0.646138	0.646138	0	408	0	0.951127	1	0
A	171	7702	0.746125	10	5	0	0.629269	0.648547	0.0188598	389	0	1	1	0
A	171	7816	0.757422	10	6	0	0.48254	0.632632	0.146835	524	0	0.379607	1	0
A	171	7852	0.760769	10	7	0	0.353001	0.485018	0.129152	209	0	0.787491	1	0
A	171	7884	0.763488	10	8	0	0.385133	0.338019	-0.0460914	524	0	0.464035	1	0
A	171	7922	0.766898	10	9	0	0.391864	0.391864	0	207	1	0.329843	1	0
A	171	7940	0.76852	10	10	0	0.386881	0.393524	0.00649887	21	0	0.989363	1	0
A	171	8026	0.775475	10	11	0	0.22598	0.390908	0.161348	552	0	0.650155	1	0
A	171	8076	0.779509	10	12	0	0.246389	0.218553	-0.0272316	170	0	0.322212	1	0
A	171	8106	0.781941	10	13	0	0.248129	0.248129	0	416	0	0.903129	1	0
A	171	8118	0.782914	10	14	0	0.248129	0.248129	0	161	0	0.952609	1	0
A	171	8138	0.784559	10	15	0	0.216477	0.254459	0.0371578	416	0	0.903129	1	0
A	171	8152	0.785655	10	16	0	0.210146	0.210146	0	415	0	0.158006	1	1
A	171	8638	0.816361	11	1	0	0.228364	0.263073	0.0339552	540	0	0.864224	1	1
A	171	8762	0.823107	12	1	0	0.221945	0.22137	-0.000561862	180	1	0.864439	1	0
A	171	9052	0.841134	12	2	0	0.183691	0.225827	0.0412219	415	0	0.269369	1	0
A	171	9240	0.852737	12	3	0	0.0750147	0.182357	0.105012	13	0	0.316351	1	1
A	171	9864	0.87991	13	1	0	0.534121	0.569021	0.0341425	170	0	0.478145	1	0
A	171	9916	0.881955	13	2	0	0.58579	0.522556	-0.061861	-1	0	0	1	0
A	171	10018	0.886066	13	3	0	0.614504	0.588257	-0.0256771	268	1	0.75152	1	0
A	171	10120	0.889386	13	4	2	0.615771	0.617877	0.00206016	268	1	0.673655	0	0
A	171	10116	0.889286	13	5	2	0.615954	0.617327	0.00134357	415	0	0.471578	1	0
A	171	10152	0.890186	13	6	0	0.615679	0.615679	0	-1	0	0	1	0
A	171	10246	0.892663	13	7	0	0.573497	0.619194	0.0447055	268	1	0.611925	1	0
A	171	10402	0.897648	13	8	0	0.561877	0.574034	0.0118927	180	1	0.938622	1	0
A	171	10514	0.902743	13	9	0	0.58956	0.556556	-0.0322883	229	0	0.382031	1	0
A	171	10528	0.903352	13	10	0	0.59083	0.59083	0	207	1	0.819965	1	0
A	171	10574	0.904888	13	11	0	0.636912	0.58507	-0.0507174	5	0	0.549529	1	0
A	171	10608	0.905882	13	12	0	0.710076	0.625822	-0.0824252	415	0	0.201287	1	1
A	171	10772	0.910394	14	1	0	0.650924	0.650924	0	207	1	0.782308	1	0
A	171	11022	0.914267	14	2	0	0.625947	0.663412	0.0366521	209	0	0.872869	1	0
A	171	11174	0.917786	14	3	0	0.523641	0.617735	0.0920517	-1	0	0	1	0
A	171	11258	0.919761	14	4	0	0.532401	0.518981	-0.0131288	302	0	0.948877	1	0
A	171	11280	0.920251	14	5	0	0.573447	0.512453	-0.0596697	384	0	1.15014	1	0
A	171	11340	0.921454	14	6	0	0.612448	0.589111	-0.0228303	137	0	1.11053	1	1
A	171	11700	0.928539	15	1	0	0.559404	0.620321	0.0595948	268	1	0.654726	1	0
A	171	11848	0.935374	15	2	0	0.630171	0.550914	-0.077537	-1	0	0	1	0
A	171	12050	0.946233	15	3	0	0.635455	0.635455	0	416	0	0.664768	1	0
A	171	12150	0.951956	15	4	0	0.398035	0.641703	0.238379	525	0	Inf	1	0
A	171	12240	0.95712	15	5	0	0.564104	0.384607	-0.175601	248	0	0.456204	1	0
A	171	12298	0.960345	15	6	0	0.596025	0.567749	-0.0276623	13	0	0.702992	1	0
A	171	12476	0.970647	15	7	0	0.288883	0.605107	0.309361	392	0	0.996634	1	1
A	171	12782	0.980607	16	1	0	0.31544	0.31544	0	-1	0	0	1	1
A	180	3092	0.0479644	4	1	0	0.847179	0.981026	0.108358	209	0	0.0724651	1	0
A	180	3140	0.0548564	4	2	0	0.435519	0.85851	0.34244	392	0	0.519011	1	0
A	180	3158	0.0571626	4	3	0	0.324687	0.424496	0.0808022	209	0	0.181888	1	1
A	180	3516	0.107575	5	1	0	0.287077	1.01296	0.587654	248	0	0	1	1
A	180	3688	0.136197	6	1	0	0.768826	0.768826	0	171	1	0.691146	1	0
A	180	3734	0.145403	6	2	0	0.566446	0.779478	0.172464	552	0	0.658668	1	0
A	180	3788	0.156324	6	3	0	0.24817	0.569777	0.260363	207	1	0.0446933	1	1
A	180	4128	0.230263	7	1	1	0.506173	0.980384	0.383906	170	0	0.653004	0	0
A	180	4152	0.235357	7	2	1	0.338804	0.896699	0.451654	552	0	0.43819	1	0
A	180	4164	0.237905	7	3	0	0.324857	0.324857	0	42	0	NaN	1	0
A	180	4170	0.239178	7	4	0	0.324857	0.324857	0	421	1	0.99522	1	0
A	180	4174	0.240057	7	5	0	0.324857	0.324857	0	421	1	0.99522	1	1
A	180	4358	0.282207	8	1	0	0.788155	0.746888	-0.0334084	552	0	0.963218	1	0
A	180	4372	0.285542	8	2	0	0.807516	0.796663	-0.00878666	209	0	0.69212	1	1
A	180	4452	0.304332	9	1	0	0.698211	0.816733	0.0959516	170	0	0.882745	1	0
A	180	4554	0.327214	9	2	0	0.300195	0.703823	0.326765	5	0	0	1	0
A	180	4582	0.334317	9	3	0	0.306617	0.284397	-0.0179879	182	0	0.819007	1	0
A	180	4620	0.343233	9	4	0	0.266241	0.323778	0.0465804	209	0	0.820647	1	1
A	180	4854	0.393002	10	1	0	0.8853	0.8853	0	248	0	0.154988	1	0
A	180	4870	0.39661	10	2	0	0.950073	0.872345	-0.0629259	408	0	0.820107	1	0
A	180	4894	0.401972	10	3	0	0.963027	0.963027	0	424	0	0.957488	1	0
A	180	4968	0.417045	10	4	0	0.620236	0.975723	0.287791	329	0	0.485816	1	0
A	180	4988	0.420477	10	5	0	0.600462	0.611079	0.0085953	207	1	0.689973	1	1
A	180	5122	0.443453	11	1	0	0.917998	0.917998	0	171	1	0.576357	1	0
A	180	5194	0.457993	11	2	0	0.652873	0.931952	0.225934	173	0	0.781283	1	0
A	180	5296	0.477681	11	3	0	0.281566	0.646212	0.295206	416	0	0.215124	1	1
A	180	5548	0.526627	12	1	0	0.860539	0.860539	0	421	1	0.776249	1	0
A	180	5588	0.533682	12	2	0	0.864183	0.859811	-0.00354018	137	0	0.611663	1	0
A	180	5702	0.552856	12	3	0	0.652507	0.871764	0.177503	161	0	0.807759	1	0
A	180	5764	0.562527	12	4	0	0.51052	0.662548	0.123077	139	0	0.709121	1	0
A	180	5784	0.565529	12	5	0	0.428444	0.506664	0.0633245	111	0	0	1	0
A	180	5810	0.569243	12	6	0	0.405899	0.416359	0.00846772	268	1	0.333085	1	0
A	180	5834	0.57259	12	7	0	0.639118	0.378929	-0.210641	268	1	0.240476	1	0
A	180	5902	0.581964	12	8	0	0.630099	0.668057	0.0307294	540	0	0.844026	1	0
A	180	5974	0.592942	12	9	0	0.458248	0.633676	0.142022	32	0	0.593211	1	0
A	180	6010	0.598898	12	10	0	0.433807	0.453032	0.015564	429	0	0.857146	1	0
A	180	6040	0.603627	12	11	0	0.437149	0.430984	-0.00499133	182	0	0.794853	1	0
A	180	6044	0.604242	12	12	0	0.43869	0.43869	0	182	0	0.675162	1	0
A	180	6078	0.609275	12	13	0	0.306157	0.450739	0.117049	-1	0	0	1	0
A	180	6102	0.612217	12	14	0	0.360175	0.283097	-0.0623996	48	0	0.160858	1	0
A	180	6148	0.617156	12	15	0	0.371186	0.371186	0	540	0	0.850678	1	0
A	180	6220	0.625386	12	16	0	0.279043	0.376606	0.0789842	529	0	0	1	1
A	180	6498	0.653989	13	1	0	0.922337	0.863363	-0.0477436	415	0	0.443416	1	0
A	180	6524	0.656251	13	2	0	0.930762	0.930762	0	171	1	0.315938	1	1
A	180	6558	0.659082	14	1	0	0.930762	0.930762	0	416	0	0.616942	1	0
A	180	6586	0.661237	14	2	0	0.915088	0.935987	0.0169195	137	0	0.796112	1	0
A	180	6600	0.662257	14	3	0	0.909863	0.909863	0	170	0	0.369123	1	0
A	180	6680	0.668203	14	4	0	0.574745	0.919438	0.279052	1125	0	0.338939	1	0
A	180	6706	0.67015	14	5	0	0.579246	0.563606	-0.0126617	445	0	0.700619	1	0
A	180	6742	0.672757	14	6	0	0.484012	0.60017	0.094038	415	0	0.487945	1	1
A	180	6882	0.683117	15	1	0	0.77965	0.631719	-0.11976	-1	0	0	1	0
A	180	6942	0.687995	15	2	0	0.827447	0.813028	-0.011673	268	1	0.464648	1	0
A	180	6982	0.690748	15	3	0	0.719365	0.847007	0.103335	540	0	0.955322	1	0
A	180	6996	0.691737	15	4	0	0.706782	0.702567	-0.0034126	5	0	0.808329	1	0
A	180	7020	0.693386	15	5	0	0.731322	0.699726	-0.0255786	209	0	0.747392	1	0
A	180	7050	0.695512	15	6	0	0.73922	0.73922	0	421	1	0.396321	1	1
A	180	7334	0.713316	16	1	0	0.214213	0.746941	0.43128	416	0	0.0339154	1	1
A	180	7642	0.740408	17	1	0	0.697124	0.868712	0.138912	12	0	0.842517	1	0
A	180	7648	0.740979	17	2	0	0.681525	0.681525	0	208	0	NaN	1	0
A	180	7688	0.744791	17	3	0	0.733971	0.664044	-0.0566109	173	0	0.922635	1	0
A	180	7726	0.748425	17	4	0	0.699694	0.758847	0.0478881	35	0	NaN	1	0
A	180	7766	0.75231	17	5	0	0.6923	0.6923	0	429	0	1.06676	1	0
A	180	7822	0.758039	17	6	0	0.5493	0.700245	0.1222	540	0	0.333889	1	0
A	180	7846	0.760265	17	7	0	0.541356	0.541356	0	12	0	1.08838	1	0
A	180	7862	0.761607	17	8	0	0.537981	0.543043	0.00409831	137	0	0.955592	1	0
A	180	7906	0.765462	17	9	0	0.536293	0.536293	0	160	0	1.15164	1	0
A	180	7928	0.767437	17	10	0	0.536293	0.536293	0	207	1	0.329843	1	0
A	180	7958	0.770103	17	11	0	0.523797	0.538078	0.0115614	225	0	NaN	1	0
A	180	7976	0.771535	17	12	0	0.522012	0.522012	0	389	0	1.00711	1	0
A	180	8040	0.776592	17	13	0	0.522012	0.522012	0	524	0	0.831168	1	1
A	180	8218	0.790817	18	1	0	0.731556	0.78608	0.0441406	302	0	0.59838	1	0
A	180	8238	0.792286	18	2	0	0.73795	0.725245	-0.0102857	415	0	0.158006	1	0
A	180	8264	0.794132	18	3	0	0.724023	0.741672	0.0142883	421	1	0.737869	1	0
A	180	8298	0.796563	18	4	0	0.722418	0.722418	0	415	0	0.172587	1	0
A	180	8322	0.7983	18	5	0	0.741291	0.719722	-0.0174617	161	0	1.05169	1	0
A	180	8366	0.801143	18	6	0	0.743987	0.743987	0	42	0	NaN	1	0
A	180	8376	0.801753	18	7	0	0.743987	0.743987	0	421	1	0.630039	1	0
A	180	8388	0.802511	18	8	0	0.743987	0.743987	0	268	1	0.588011	1	0
A	180	8428	0.804495	18	9	0	0.728415	0.745099	0.0135069	161	0	1.02018	1	0
A	180	8440	0.80512	18	10	0	0.727303	0.727303	0	540	0	0.979968	1	0
A	180	8492	0.807978	18	11	0	0.727303	0.727303	0	268	1	0.588011	1	0
A	180	8536	0.81053	18	12	0	0.729129	0.726391	-0.0022166	268	1	0.552947	1	1
A	180	8734	0.821569	19	1	0	0.894413	0.984334	0.0727969	421	1	0.606901	1	0
A	180	8762	0.823107	19	2	0	0.87325	0.863558	-0.0078458	171	1	0.221422	1	0
A	180	8810	0.82597	19	3	0	0.805439	0.877947	0.0587	415	0	0.199616	1	0
A	180	8878	0.830605	19	4	0	0.754804	0.809426	0.0442203	209	0	0.792377	1	0
A	180	8990	0.837539	19	5	0	0.656539	0.765093	0.0878825	229	0	0.370478	1	0
A	180	9038	0.840341	19	6	0	0.587989	0.64074	0.0427054	-1	0	0	1	0
A	180	9068	0.842068	19	7	0	0.565308	0.589773	0.0198059	429	0	0.986094	1	0
A	180	9100	0.84406	19	8	0	0.628285	0.54782	-0.0651425	207	1	0.550331	1	0
A	180	9186	0.849306	19	9	0	0.620131	0.643355	0.0188012	248	0	0.301849	1	0
A	180	9310	0.857	19	10	0	0.415086	0.623095	0.168398	-1	0	0	1	0
A	180	9428	0.862731	19	11	0	0.398349	0.414502	0.0130763	16	0	NaN	1	0
A	180	9504	0.865223	19	12	0	0.413526	0.39239	-0.0171109	408	0	0.816148	1	0
A	180	9544	0.866614	19	13	0	0.3646	0.44087	0.0617458	173	0	1.01251	1	0
A	180	9666	0.871751	19	14	0	0.223099	0.342232	0.0964459	72	0	0.892933	1	1
A	180	9874	0.880202	20	1	0	0.985601	0.985601	0	424	0	0.559661	1	1
A	180	10028	0.886439	21	1	0	0.729773	0.998392	0.217466	237	0	Inf	1	0
A	180	10036	0.886738	21	2	0	0.716982	0.716982	0	308	0	Inf	1	0
A	180	10084	0.888383	21	3	0	0.663989	0.734646	0.057201	237	0	Inf	1	1
A	180	10402	0.897648	22	1	0	0.96004	0.927912	-0.0260091	171	1	0.569982	1	0
A	180	10436	0.899025	22	2	0	0.935743	0.97575	0.0323878	421	1	0.600758	1	0
A	180	10454	0.899874	22	3	0	0.891297	0.943891	0.0425778	229	0	0.382295	1	0
A	180	10490	0.901613	22	4	0	0.897151	0.868648	-0.0230749	415	0	0.230064	1	0
A	180	10536	0.903612	22	5	0	0.888711	0.91024	0.0174298	415	0	0.233714	1	0
A	180	10546	0.903937	22	6	0	0.885122	0.885122	0	-1	0	0	1	0
A	180	10570	0.90475	22	7	0	0.860406	0.888653	0.0228676	161	0	0.918225	1	0
A	180	10648	0.906861	22	8	0	0.862784	0.856619	-0.00499133	268	1	0.623538	1	0
A	180	10664	0.907261	22	9	0	0.842975	0.873074	0.0243666	207	1	0.819965	1	1
A	180	10912	0.912907	23	1	0	0.707519	0.802167	0.0766241	72	0	1.97981	1	0
A	180	10960	0.91334	23	2	0	0.647323	0.714551	0.0544262	408	0	0.609207	1	0
A	180	10994	0.913809	23	3	0	0.650317	0.637494	-0.0103813	1069	0	0.324416	1	0
A	180	11012	0.914095	23	4	0	0.651742	0.651742	0	540	0	1.06076	1	0
A	180	11074	0.915164	23	5	0	0.636943	0.659142	0.017972	179	0	0.81165	1	0
A	180	11126	0.916494	23	6	0	0.629543	0.629543	0	207	1	0.774816	1	1
A	180	11772	0.931901	24	1	0	0.731262	0.731262	0	415	0	0.361886	1	0
A	180	11882	0.937024	24	2	0	0.702438	0.745675	0.0350031	13	0	0.523697	1	0
A	180	11910	0.938429	24	3	0	0.688026	0.688026	0	182	0	0.342662	1	0
A	180	11940	0.939953	24	4	0	0.805127	0.673388	-0.106652	12	0	0.842612	1	0
A	180	12110	0.949624	24	5	0	0.819765	0.819765	0	-1	0	0	1	1
A	180	12386	0.965579	25	1	0	0.692338	0.767071	0.060502	525	0	Inf	1	0
A	180	12428	0.967856	25	2	0	0.685544	0.685544	0	-1	0	0	1	0
A	180	12482	0.971003	25	3	0	0.75522	0.678576	-0.0620488	182	0	0.923705	1	0
A	180	12524	0.9735	25	4	0	0.764767	0.76193	-0.00229633	392	0	1.3044	1	0
A	180	12604	0.978255	25	5	0	0.68038	0.777117	0.0783145	182	0	0.312094	1	0
A	180	12680	0.979553	25	6	0	0.645073	0.672158	0.0219268	540	0	0.93516	1	0
A	180	12732	0.979907	25	7	0	0.562481	0.646827	0.068284	-1	0	0	1	0
A	180	12752	0.980146	25	8	0	0.631562	0.541917	-0.0725736	416	0	0.561697	1	0
A	180	12854	0.98179	25	9	0	0.709503	0.633903	-0.0612036	-1	0	0	1	0
A	180	12976	0.98486	25	10	0	0.722103	0.722103	0	35	0	Inf	1	1
A	207	4382	0.287886	3	1	0	1	1	0	171	1	0.713659	1	0
A	207	4476	0.309755	3	2	0	0.794897	1.03418	0.259594	182	0	0.359987	1	0
A	207	4502	0.315687	3	3	0	0.745385	0.768378	0.0249438	170	0	0.86713	1	1
A	207	4680	0.355978	4	1	0	0.924898	0.924898	0	268	1	0.647915	1	0
A	207	4696	0.359299	4	2	0	0.959433	0.913387	-0.0499536	1152	0	0	1	0
A	207	4726	0.365517	4	3	0	0.914589	0.977989	0.068781	248	0	0	1	0
A	207	4820	0.38535	4	4	0	0.894547	0.908543	0.0151839	1152	0	0	1	0
A	207	4904	0.404031	4	5	0	0.770345	0.907237	0.148509	170	0	0.926759	1	0
A	207	4918	0.406899	4	6	0	0.756656	0.756656	0	170	0	1	1	0
A	207	4942	0.411805	4	7	0	0.804778	0.749782	-0.0596641	445	0	0	1	0
A	207	4976	0.418584	4	8	0	0.720393	0.842073	0.132006	421	1	0.813373	1	0
A	207	4988	0.420477	4	9	0	0.76858	0.65067	-0.127918	180	1	0.60754	1	0
A	207	5152	0.449636	4	10	0	0.240043	0.815996	0.624832	179	0	0	1	1
A	207	5410	0.499279	5	1	0	0.553325	0.553325	0	392	0	0.580507	1	0
A	207	5566	0.529887	5	2	0	0.250057	0.558139	0.334228	-1	0	0	1	0
A	207	5580	0.532227	5	3	0	0.245243	0.245243	0	-1	0	0	1	0
A	207	5616	0.538738	5	4	0	0.086146	0.259707	0.188291	552	0	0.705203	1	1
A	207	5970	0.592292	6	1	0	0.776366	0.776366	0	171	1	0.475505	1	0
A	207	6056	0.606088	6	2	0	0.689873	0.785977	0.10426	540	0	0.880346	1	0
A	207	6068	0.6079	6	3	0	0.680263	0.680263	0	72	0	0.640542	1	0
A	207	6124	0.61468	6	4	0	0.60415	0.691136	0.0943678	416	0	0.484407	1	0
A	207	6136	0.615938	6	5	0	0.593277	0.593277	0	-1	0	0	1	0
A	207	6194	0.622252	6	6	0	0.593277	0.593277	0	1069	0	0.685488	1	0
A	207	6228	0.626325	6	7	0	0.586701	0.593783	0.00768264	415	0	0.602017	1	0
A	207	6324	0.63734	6	8	0	0.586195	0.586195	0	220	0	NaN	1	0
A	207	6428	0.648047	6	9	0	0.264351	0.594665	0.358347	329	0	0.329872	1	1
A	207	7016	0.69311	8	1	0	0.718026	0.718026	0	-1	0	0	1	0
A	207	7140	0.701863	8	2	0	0.653681	0.721413	0.0734796	1125	0	0.31467	1	0
A	207	7284	0.710485	8	3	0	0.705455	0.647997	-0.0623349	1125	0	0.842531	1	0
A	207	7450	0.722553	8	4	0	0.611089	0.71742	0.115355	415	0	0.19197	1	0
A	207	7492	0.726306	8	5	0	0.639442	0.59762	-0.0453704	408	0	0.857722	1	0
A	207	7524	0.729041	8	6	0	0.602539	0.646944	0.0481731	416	0	0.729313	1	0
A	207	7726	0.748425	8	7	0	0.457597	0.600886	0.15545	284	0	NaN	1	0
A	207	7906	0.765462	8	8	0	0.331777	0.457484	0.136375	1069	0	0.702821	1	0
A	207	7922	0.766898	8	9	0	0.329843	0.329843	0	171	1	0.391864	1	0
A	207	7928	0.767437	8	10	0	0.329843	0.329843	0	180	1	0.536293	1	0
A	207	7978	0.771686	8	11	0	0.331424	0.329646	-0.0019289	524	0	0.755777	1	0
A	207	8038	0.77643	8	12	0	0.331621	0.331621	0	-1	0	0	1	0
A	207	8074	0.779347	8	13	0	0.307117	0.336522	0.0319011	209	0	0.878894	1	0
A	207	8088	0.780482	8	14	0	0.302216	0.302216	0	540	0	0.737047	1	0
A	207	8114	0.78259	8	15	0	0.294477	0.303321	0.00959505	529	0	0.941046	1	0
A	207	8142	0.784886	8	16	0	0.293371	0.293371	0	35	0	NaN	1	1
A	207	8628	0.815779	9	1	0	0.734996	0.810827	0.0822669	182	0	0.489922	1	0
A	207	8664	0.817792	9	2	0	0.75806	0.72291	-0.0381329	208	0	NaN	1	0
A	207	8746	0.822204	9	3	0	0.78388	0.762742	-0.0229325	161	0	0.831156	1	0
A	207	8828	0.827221	9	4	0	0.700884	0.791563	0.098374	248	0	0.192068	1	0
A	207	8930	0.833897	9	5	0	0.542618	0.69928	0.169958	1125	0	0.49301	1	0
A	207	8950	0.835125	9	6	0	0.559373	0.528646	-0.0333354	-1	0	0	1	0
A	207	9024	0.839549	9	7	0	0.546131	0.571084	0.0270706	-1	0	0	1	0
A	207	9062	0.841718	9	8	0	0.549926	0.544258	-0.00614941	248	0	0.24618	1	0
A	207	9100	0.84406	9	9	0	0.480984	0.564201	0.0902792	180	1	0.561231	1	0
A	207	9148	0.846996	9	10	0	0.510618	0.462764	-0.0519155	229	0	0.212305	1	0
A	207	9182	0.84905	9	11	0	0.498107	0.516374	0.0198166	229	0	0.192124	1	0
A	207	9214	0.851092	9	12	0	0.54514	0.492666	-0.0569273	209	0	0.835929	1	0
A	207	9288	0.855703	9	13	0	0.337955	0.558777	0.239563	405	0	1.15784	1	0
A	207	9312	0.857115	9	14	0	0.455118	0.296663	-0.171903	139	0	0.849882	1	1
A	207	9572	0.867705	10	1	0	0.448702	0.53973	0.0987532	302	0	0.93053	1	0
A	207	9776	0.876977	10	2	0	0.46058	0.434229	-0.0285873	415	0	0.262396	1	0
A	207	9992	0.885068	10	3	0	0.469364	0.469364	0	418	0	1	1	0
A	207	10094	0.888673	10	4	0	0.38872	0.509685	0.131231	-1	0	0	1	1
A	207	10462	0.900251	11	1	0	0.812621	0.71714	-0.103584	308	0	Inf	1	0
A	207	10528	0.903352	11	2	0	0.819965	0.819965	0	171	1	0.59083	1	0
A	207	10574	0.904888	11	3	0	0.819965	0.819965	0	-1	0	0	1	1
A	207	10664	0.907261	12	1	0	0.79486	0.832518	0.0408532	180	1	0.863041	1	0
A	207	10724	0.909054	12	2	0	0.782308	0.782308	0	415	0	0.244434	1	0
A	207	10772	0.910394	12	3	0	0.782308	0.782308	0	171	1	0.650924	1	0
A	207	11110	0.916046	12	4	0	0.775284	0.782776	0.00812777	424	0	0.615014	1	0
A	207	11126	0.916494	12	5	0	0.774816	0.774816	0	180	1	0.629543	1	0
A	207	11166	0.917594	12	6	0	0.725615	0.787116	0.0667202	384	0	1.21849	1	0
A	207	11332	0.921296	12	7	0	0.743617	0.698164	-0.0493107	540	0	1.09199	1	0
A	207	13396	0.990095	12	8	0	0.453145	0.766409	0.339849	220	0	NaN	1	0
A	207	13524	0.992001	12	9	0	0.489877	0.444712	-0.0489974	220	0	Inf	1	0
A	207	13994	0.998515	12	10	0	0.43726	0.49601	0.0637362	1125	0	0.97585	1	0
A	268	2550	0	3	1	0	0.776333	0.776333	0	180	1	0	1	0
A	268	2560	0	3	2	0	0.776333	0.776333	0	209	0	0	1	0
A	268	2610	0	3	3	0	0.573811	0.785977	0.279987	209	0	0	1	1
A	268	2842	0.0230536	4	1	0	0.689998	0.842442	0.201174	392	0	0	1	0
A	268	2906	0.0296722	4	2	0	0.480045	0.693616	0.281841	265	0	0	1	0
A	268	2954	0.0347424	4	3	0	0.356306	0.474726	0.156273	-1	0	0	1	1
A	268	3404	0.0916139	5	1	0	0.708628	1.01079	0.398754	209	0	0.145628	1	0
A	268	3496	0.104564	5	2	0	0.396033	0.705778	0.408759	552	0	0.133084	1	0
A	268	3590	0.118717	5	3	0	0.113641	0.394785	0.371014	209	0	0.453968	1	1
A	268	4128	0.230263	6	1	0	0.784917	0.88077	0.126494	408	0	0.516875	1	0
A	268	4144	0.233659	6	2	0	0.78056	0.78056	0	392	0	0.560113	1	0
A	268	4172	0.239603	6	3	0	0.694679	0.797736	0.136	209	0	0.624486	1	0
A	268	4186	0.24278	6	4	0	0.677503	0.677503	0	421	1	0.99522	1	0
A	268	4198	0.245503	6	5	0	0.677503	0.677503	0	170	0	0.939086	1	0
A	268	4224	0.251339	6	6	0	0.664069	0.68422	0.0265922	421	1	0.869439	1	0
A	268	4232	0.253148	6	7	0	0.657352	0.657352	0	171	1	0.756504	1	0
A	268	4240	0.25492	6	8	0	0.657352	0.657352	0	421	1	0.821286	1	0
A	268	4248	0.256675	6	9	0	0.657352	0.657352	0	421	1	0.821286	1	0
A	268	4260	0.259248	6	10	0	0.657352	0.657352	0	-1	0	0	1	0
A	268	4270	0.261338	6	11	0	0.657352	0.657352	0	170	0	0.939086	1	0
A	268	4284	0.264601	6	12	0	0.657352	0.657352	0	392	0	0.621952	1	0
A	268	4392	0.290197	6	13	0	0.367023	0.664104	0.392045	32	0	0.435635	1	1
A	268	4680	0.355978	7	1	0	0.647915	0.647915	0	207	1	0.924898	1	0
A	268	4696	0.359299	7	2	0	0.647915	0.647915	0	170	0	0.800902	1	0
A	268	4772	0.374923	7	3	0	0.525896	0.652123	0.166577	170	0	0.800902	1	0
A	268	4794	0.379556	7	4	0	0.545328	0.517749	-0.0363952	-1	0	0	1	0
A	268	5058	0.431901	7	5	0	0.00560477	0.554872	0.724847	521	0	0.092863	1	1
A	268	5494	0.51581	8	1	0	0.799553	0.834996	0.0467727	415	0	0.640246	1	0
A	268	5586	0.533318	8	2	0	0.443317	0.803055	0.474732	209	0	0.169269	1	0
A	268	5638	0.542728	8	3	0	0.31178	0.44295	0.1731	209	0	0.755621	1	0
A	268	5762	0.562226	8	4	0	0.332309	0.302806	-0.038934	408	0	0.914848	1	0
A	268	5810	0.569243	8	5	0	0.248895	0.341504	0.122213	180	1	0.415408	1	0
A	268	5834	0.57259	8	6	0	0.320425	0.231593	-0.117228	180	1	0.404948	1	0
A	268	5898	0.581413	8	7	0	0.302134	0.331398	0.038619	248	0	0.115718	1	0
A	268	5928	0.585548	8	8	0	0.256254	0.310991	0.0722345	-1	0	0	1	0
A	268	6020	0.600542	8	9	0	0.229155	0.245781	0.0219409	552	0	0.890318	1	1
A	268	6316	0.636491	9	1	0	0.672279	0.672279	0	416	0	0.616942	1	0
A	268	6350	0.640383	9	2	0	0.672279	0.672279	0	552	0	0.828894	1	0
A	268	6432	0.648383	9	3	0	0.571966	0.681398	0.144413	170	0	0.267352	1	0
A	268	6492	0.653451	9	4	0	0.501145	0.565529	0.0849654	392	0	0.91018	1	1
A	268	6816	0.677834	10	1	0	0.467286	0.506858	0.0522208	-1	0	0	1	0
A	268	6836	0.679136	10	2	0	0.464648	0.464648	0	415	0	0.405878	1	0
A	268	6942	0.687995	10	3	0	0.450999	0.469198	0.0240164	180	1	0.816633	1	0
A	268	6980	0.690601	10	4	0	0.355881	0.454683	0.130385	209	0	0.762693	1	0
A	268	7002	0.692145	10	5	0	0.410173	0.316384	-0.12377	209	0	0.996234	1	1
A	268	7636	0.739829	11	1	0	0.488621	0.552471	0.0842612	170	0	0.341333	1	0
A	268	7670	0.743076	11	2	0	0.484364	0.484364	0	416	0	0.903129	1	0
A	268	7888	0.763847	11	3	0	0.297876	0.486507	0.248929	161	0	0.259613	1	0
A	268	7908	0.765642	11	4	0	0.295733	0.295733	0	161	0	0.952609	1	1
A	268	8376	0.801753	12	1	0	0.618469	0.709842	0.120582	416	0	0.748443	1	0
A	268	8388	0.802511	12	2	0	0.588011	0.588011	0	180	1	0.743987	1	0
A	268	8410	0.803656	12	3	0	0.588011	0.588011	0	421	1	0.630039	1	0
A	268	8492	0.807978	12	4	0	0.588011	0.588011	0	180	1	0.727303	1	0
A	268	8514	0.809287	12	5	0	0.561713	0.596777	0.0462723	-1	0	0	1	0
A	268	8536	0.81053	12	6	0	0.536367	0.561236	0.0328187	180	1	0.727303	1	0
A	268	8780	0.824063	12	7	0	0.48481	0.528454	0.0575949	170	0	0.312978	1	0
A	268	9284	0.855469	12	8	0	0.445531	0.49416	0.0641734	424	0	0.611509	1	0
A	268	9360	0.859646	12	9	0	0.373378	0.439967	0.0878748	416	0	0.721258	1	0
A	268	9406	0.861763	12	10	0	0.410955	0.365738	-0.0596704	302	0	0.826666	1	0
A	268	9444	0.863292	12	11	0	0.431597	0.411572	-0.0264254	161	0	0.761535	1	1
A	268	9754	0.875966	13	1	0	0.639309	0.639309	0	424	0	0.666809	1	0
A	268	9848	0.879393	13	2	0	0.747591	0.688655	-0.0777753	421	1	0.540443	1	0
A	268	10018	0.886066	13	3	0	0.658519	0.764806	0.140262	171	1	0.591538	1	0
A	268	10054	0.887393	13	4	0	0.668918	0.640496	-0.0375071	415	0	0.455192	1	0
A	268	10120	0.889386	13	5	0	0.698867	0.672509	-0.034783	171	1	0.617785	1	0
A	268	10204	0.89149	13	6	0	0.633947	0.722035	0.116246	-1	0	0	1	0
A	268	10246	0.892663	13	7	0	0.664227	0.607566	-0.0747733	171	1	0.615679	1	0
A	268	10336	0.895489	13	8	0	0.636814	0.670572	0.0445489	203	0	0.0741238	1	0
A	268	10378	0.896863	13	9	0	0.430502	0.649423	0.288901	-1	0	0	1	0
A	268	10422	0.898365	13	10	0	0.504298	0.410383	-0.123936	-1	0	0	1	1
A	268	10648	0.906861	14	1	0	0.607726	0.624225	0.0217741	180	1	0.856876	1	0
A	268	10698	0.90831	14	2	0	0.567141	0.609255	0.055575	421	1	0.59003	1	0
A	268	10710	0.908671	14	3	0	0.596811	0.548982	-0.0631172	415	0	0.258573	1	0
A	268	10786	0.910777	14	4	0	0.579549	0.616074	0.0481996	1165	0	NaN	1	0
A	268	10916	0.912929	14	5	0	0.441264	0.585227	0.189982	416	0	0.572481	1	0
A	268	10974	0.913509	14	6	0	0.466898	0.430444	-0.0481069	454	0	Inf	1	0
A	268	11052	0.914789	14	7	0	0.466811	0.468959	0.00283527	-1	0	0	1	0
A	268	11090	0.915547	14	8	0	0.509959	0.461751	-0.0636175	12	0	0.956832	1	0
A	268	11188	0.918123	14	9	0	0.531379	0.513503	-0.0235902	421	1	0.580311	1	1
A	268	11700	0.928539	15	1	0	0.636873	0.655718	0.0248688	171	1	0.617115	1	0
A	268	12110	0.949624	15	2	0	0.00331188	0.639193	0.839147	36	0	Inf	1	0
A	268	12158	0.952423	15	3	0	0	0	0	-1	0	0	1	1
A	268	12616	0.978722	16	1	0	0.583489	0.583489	0	-1	0	0	1	0
A	268	12628	0.978943	16	2	0	0.583489	0.583489	0	392	0	1.374	1	0
A	268	12752	0.980146	16	3	0	0.589106	0.583138	-0.00787575	36	0	Inf	1	0
A	268	12806	0.980987	16	4	0	0.46942	0.596518	0.167726	265	0	0.230316	1	0
A	268	12850	0.981723	16	5	0	0.574352	0.454893	-0.157645	-1	0	0	1	1
A	421	3932	0.186352	4	1	0	0.853231	1.00247	0.144336	209	0	0.375	1	0
A	421	3954	0.191074	4	2	0	0.724561	0.861283	0.132231	365	0	NaN	1	0
A	421	3968	0.194145	4	3	0	0.55498	0.735039	0.174145	170	0	0.497572	1	1
A	421	4170	0.239178	5	1	0	0.99522	0.99522	0	180	1	0.324857	1	0
A	421	4174	0.240057	5	2	0	0.99522	0.99522	0	180	1	0.324857	1	0
A	421	4186	0.24278	5	3	0	0.99522	0.99522	0	268	1	0.677503	1	0
A	421	4210	0.248196	5	4	0	0.883415	1.0092	0.12165	552	0	0.935146	1	0
A	421	4224	0.251339	5	5	0	0.837337	0.88549	0.0465712	268	1	0.677503	1	0
A	421	4240	0.25492	5	6	0	0.821286	0.821286	0	268	1	0.657352	1	0
A	421	4248	0.256675	5	7	0	0.821286	0.821286	0	268	1	0.657352	1	0
A	421	4282	0.26413	5	8	0	0.822625	0.821138	-0.00143823	552	0	0.971713	1	0
A	421	4474	0.309294	5	9	0	0.210549	0.830426	0.599519	-1	0	0	1	1
A	421	4870	0.39661	6	1	0	0.881389	0.881389	0	-1	0	0	1	0
A	421	4874	0.397509	6	2	0	0.881389	0.881389	0	170	0	0.926759	1	0
A	421	4886	0.40021	6	3	0	0.881389	0.881389	0	-1	0	0	1	0
A	421	4912	0.405672	6	4	0	0.819556	0.887572	0.0657818	415	0	0.843531	1	0
A	421	4976	0.418584	6	5	1	0.747172	0.83544	0.0853691	207	1	0.811653	0	0
A	421	4980	0.419215	6	6	1	0.725105	0.747172	0.0213423	415	0	1	1	0
A	421	5014	0.424605	6	7	0	0.740212	0.722084	-0.0175327	-1	0	0	1	1
A	421	5522	0.52142	7	1	0	0.767867	1.00929	0.233489	302	0	0.609759	1	0
A	421	5536	0.524243	7	2	0	0.77036	0.752692	-0.0170875	-1	0	0	1	0
A	421	5548	0.526627	7	3	0	0.776249	0.776249	0	180	1	0.860539	1	0
A	421	5852	0.575072	7	4	0	0.32086	0.779549	0.443625	203	0	0.200553	1	0
A	421	5872	0.577829	7	5	0	0.31756	0.31756	0	171	1	0.587748	1	1
A	421	6318	0.6367	8	1	0	0.587088	0.504219	-0.080147	552	0	0.871316	1	0
A	421	6474	0.651938	8	2	0	0.554529	0.624085	0.0672714	161	0	0.818547	1	0
A	421	6540	0.657586	8	3	0	0.531343	0.531343	0	429	0	1	1	0
A	421	6684	0.668503	8	4	0	0.373992	0.533728	0.15449	405	0	0.0737007	1	0
A	421	6730	0.671909	8	5	0	0.438828	0.364139	-0.0722367	229	0	0.405875	1	0
A	421	6762	0.67417	8	6	0	0.42589	0.448338	0.0217104	429	0	1	1	0
A	421	6840	0.679482	8	7	0	0.405497	0.433026	0.0266243	12	0	0.960246	1	0
A	421	7050	0.695512	8	8	0	0.396321	0.396321	0	180	1	0.73922	1	0
A	421	7466	0.724028	8	9	0	0.202939	0.401038	0.191593	552	0	0.444387	1	1
A	421	7728	0.74862	9	1	0	0.737869	0.737869	0	392	0	0.859237	1	1
A	421	8264	0.794132	10	1	0	0.678322	0.743824	0.0633505	180	1	0.740067	1	0
A	421	8290	0.795979	10	2	0	0.688757	0.669089	-0.0190223	416	0	0.716197	1	0
A	421	8334	0.799072	10	3	0	0.633139	0.695135	0.0599604	540	0	0.736713	1	0
A	421	8376	0.801753	10	4	0	0.630039	0.630039	0	180	1	0.743987	1	0
A	421	8410	0.803656	10	5	0	0.630039	0.630039	0	268	1	0.588011	1	0
A	421	8512	0.809168	10	6	0	0.622061	0.631178	0.00881771	161	0	0.9322	1	0
A	421	8566	0.812196	10	7	0	0.620922	0.620922	0	540	0	0.979968	1	0
A	421	8702	0.81987	10	8	0	0.607568	0.621589	0.0135604	35	0	NaN	1	0
A	421	8734	0.821569	10	9	0	0.621996	0.599353	-0.0218987	180	1	0.95436	1	0
A	421	8952	0.835246	10	10	0	0.574094	0.631523	0.055543	-1	0	0	1	0
A	421	8982	0.837057	10	11	0	0.572114	0.572114	0	416	0	0.779895	1	1
A	421	9712	0.873846	11	1	0	0.574179	0.583279	0.00880059	415	0	0.212852	1	0
A	421	9804	0.878013	11	2	0	0.551183	0.583403	0.0311616	384	0	1.44097	1	0
A	421	9848	0.879393	11	3	0	0.596737	0.536422	-0.0583338	268	1	0.692584	1	1
A	421	10436	0.899025	12	1	0	0.591371	0.602099	0.0103758	180	1	0.970749	1	0
A	421	10698	0.90831	12	2	0	0.537334	0.592957	0.0537966	268	1	0.607038	1	0
A	421	10730	0.909217	12	3	0	0.483445	0.559887	0.0739318	173	0	0.747464	1	0
A	421	10776	0.910507	12	4	0	0.45609	0.458108	0.00195188	173	0	0.687966	1	0
A	421	10842	0.912088	12	5	0	0.539341	0.448364	-0.0879887	302	0	1.01104	1	0
A	421	10906	0.912874	12	6	0	0.577528	0.54414	-0.0322916	179	0	0.759389	1	0
A	421	11188	0.918123	12	7	0	0.553269	0.582391	0.0281653	268	1	0.51478	1	1
A	421	12020	0.944429	13	1	0	0.62749	0.62749	0	161	0	0.81923	1	1
B	148	5372	0.168701	2	1	0	0.61166	0.727008	0.0559608	445	0	0	1	1
B	148	5553	0.191147	3	1	0	0.560301	0.68158	0.0588386	220	0	0.344374	1	0
B	148	5617	0.19991	3	2	0	0.420731	0.564772	0.0698817	445	0	0.404851	1	1
B	148	5832	0.228508	4	1	0	0.631574	0.884423	0.12267	-1	0	0	1	0
B	148	5858	0.231985	4	2	0	0.57944	0.630003	0.0245305	-1	0	0	1	0
B	148	5922	0.240476	4	3	0	0.440633	0.579814	0.067524	220	0	0.773263	1	0
B	148	5982	0.248459	4	4	0	0.281053	0.438423	0.0763481	291	0	0.102685	1	1
B	148	6219	0.279042	5	1	1	0.64281	0.884796	0.1174	203	0	0.532775	0	0
B	148	6219	0.279042	5	2	1	0.64281	0.727832	0.0412486	552	0	0.340995	1	0
B	148	6230	0.280433	5	3	0	0.636269	0.636269	0	220	0	0.678334	1	0
B	148	6240	0.281726	5	4	0	0.636269	0.636269	0	540	0	NaN	1	1
B	148	6447	0.308288	6	1	0	0.620137	0.876024	0.124144	-1	0	0	1	0
B	148	6461	0.3102	6	2	0	0.581092	0.618576	0.0181855	171	0	0	1	0
B	148	6523	0.318579	6	3	2	0.114721	0.585759	0.228524	32	0	0.195552	0	0
B	148	6521	0.318317	6	4	2	0.134765	0.305141	0.0826576	153	0	0.0873797	1	1
B	148	6737	0.346574	7	1	0	0.776595	0.776595	0	153	0	0.316412	1	0
B	148	6765	0.350387	7	2	0	0.645927	0.781821	0.0659291	445	0	0.679945	1	0
B	148	6817	0.357658	7	3	3	0.356277	0.656502	0.145654	229	0	0	0	0
B	148	6820	0.358081	7	4	3	0.332575	0.51429	0.0881591	232	0	0	1	1
B	148	7167	0.402866	8	1	0	0.734	0.734	0	302	0	0.772714	1	0
B	148	7228	0.410397	8	2	0	0.462452	0.740172	0.134736	268	0	0.34536	1	0
B	148	7239	0.411718	8	3	0	0.45628	0.45628	0	-1	0	0	1	0
B	148	7284	0.417122	8	4	0	0.40403	0.457773	0.0260735	302	0	0.772714	1	1
B	148	7557	0.448162	9	1	4	0.453002	0.65787	0.099392	153	0	0	0	0
B	148	7559	0.448361	9	2	4	0.447231	0.611703	0.0797936	552	0	0.58627	0	0
B	148	7529	0.445412	9	3	4	0.533795	0.591504	0.0279978	203	0	0.374902	1	0
B	148	7569	0.449381	9	4	0	0.444345	0.444345	0	291	0	0.687241	1	1
B	148	7768	0.470126	10	1	5	0.475278	0.622055	0.0712088	421	0	0.518712	0	0
B	148	7783	0.471702	10	2	5	0.370437	0.55915	0.0915542	48	0	0.556681	0	0
B	148	7835	0.477055	10	3	5	0.00698938	0.398394	0.18989	512	0	0.185862	1	1
B	148	8302	0.530583	11	1	0	0.610934	0.610934	0	248	0	0.49325	1	0
B	148	8330	0.533744	11	2	0	0.613914	0.610805	-0.00150824	42	0	0.371997	1	0
B	148	8387	0.540183	11	3	0	0.614043	0.614043	0	203	0	0.442661	1	0
B	148	8457	0.547114	11	4	0	0.48404	0.616932	0.0644728	302	0	0.669022	1	1
B	148	8747	0.574857	12	1	0	0.6595	0.663824	0.00209766	111	0	0.490675	1	0
B	148	8941	0.593207	12	2	6	0.119933	0.662259	0.26311	512	0	0.245606	0	0
B	148	8846	0.584279	12	3	6	0.40616	0.592962	0.0906266	232	0	0.0164031	1	1
B	148	9328	0.629351	13	1	0	0.598142	0.547115	-0.0247559	302	0	0.227172	1	1
B	148	9434	0.639263	14	1	0	0.364106	0.603091	0.115944	1152	0	0	1	0
B	148	9449	0.640781	14	2	0	0.319368	0.364928	0.0221035	540	0	NaN	1	1
B	148	9892	0.679968	15	1	0	0.172884	0.775707	0.29246	82	0	0	1	0
B	148	9946	0.683668	15	2	0	0.0971117	0.169387	0.0350643	48	0	0.814016	1	0
B	148	9969	0.685121	15	3	0	0.0858221	0.0953765	0.00463531	424	1	0.486207	1	1
B	148	10356	0.709644	16	1	0	0.618689	0.618689	0	552	0	0.732956	1	0
B	148	10422	0.713898	16	2	0	0.509578	0.620709	0.0539152	-8	0	0	1	0
B	148	10448	0.71558	16	3	0	0.676178	0.500226	-0.0853628	61	0	0.540929	1	1
B	148	10587	0.724685	17	1	0	0.655137	0.655137	0	203	0	0.635356	1	0
B	148	10615	0.726538	17	2	0	0.570758	0.661164	0.0438603	26	0	0.578548	1	0
B	148	10652	0.729057	17	3	0	0.6038	0.559848	-0.0213234	418	0	0.649291	1	0
B	148	10677	0.730532	17	4	0	0.608683	0.608683	0	203	0	0.635356	1	1
B	148	11072	0.750959	19	1	0	0.682852	0.7987	0.0562035	418	0	0.54948	1	0
B	148	11125	0.753598	19	2	0	0.652624	0.676173	0.0114245	685	0	0.705454	1	0
B	148	11186	0.756465	19	3	0	0.496961	0.65551	0.0769202	540	0	NaN	1	0
B	148	11257	0.759747	19	4	0	0.299937	0.512872	0.103306	552	0	0.542247	1	0
B	148	11389	0.765664	19	5	0	0.111256	0.282026	0.0828491	-5	0	0	1	0
B	148	11401	0.766226	19	6	0	0.153255	0.10112	-0.0252933	26	0	0.549289	1	1
B	148	11888	0.789424	20	1	0	0.798678	0.798678	0	424	1	0.520716	1	0
B	148	11946	0.792416	20	2	0	0.514947	0.803744	0.14011	445	0	0.487625	1	1
B	148	12240	0.80619	21	1	0	0.691596	0.901101	0.101641	66	0	0.251685	1	0
B	148	12283	0.808005	21	2	0	0.642311	0.673006	0.0148917	268	0	0.771368	1	0
B	148	12290	0.808294	21	3	0	0.63995	0.63995	0	153	0	0.393662	1	0
B	148	12319	0.809532	21	4	0	0.695265	0.63534	-0.0290726	389	0	0.564494	1	0
B	148	12521	0.818446	21	5	0	0.00411691	0.703992	0.339544	302	0	0	1	1
B	148	12944	0.836866	23	1	0	0.780923	0.730968	-0.0242358	445	0	1	1	0
B	148	12968	0.8379	23	2	0	0.753663	0.788896	0.0170934	26	0	0.816861	1	0
B	148	12993	0.839009	23	3	0	0.580872	0.763291	0.0885006	405	0	0.691672	1	0
B	148	13011	0.839806	23	4	0	0.754721	0.539999	-0.104172	-2000	0	0	1	0
B	148	13025	0.840427	23	5	0	0.781562	0.781562	0	405	0	0.750154	1	0
B	148	13146	0.84634	23	6	7	0.725779	0.785601	0.0290226	552	0	0.527755	0	0
B	148	13178	0.847891	23	7	7	0.634704	0.72868	0.0455927	302	0	0.379092	1	0
B	148	13195	0.848714	23	8	0	0.631803	0.631803	0	142	0	0.796256	1	0
B	148	13211	0.849492	23	9	0	0.70767	0.619158	-0.0429414	203	0	0.765307	1	0
B	148	13257	0.851738	23	10	8	0.720314	0.720314	0	-1	0	0	0	0
B	148	13257	0.851738	23	11	8	0.720314	0.720314	0	-2000	0	0	1	0
B	148	13519	0.864764	23	12	0	0.191229	0.722585	0.257787	455	0	0.574514	1	1
B	148	14035	0.886672	24	1	9	0.470252	0.823727	0.171488	-5	0	0	0	0
B	148	14034	0.88663	24	2	9	0.474563	0.603883	0.0627396	-5	0	0	1	0
B	148	14049	0.88726	24	3	0	0.470252	0.470252	0	32	0	1	1	0
B	148	14125	0.890799	24	4	0	0.470252	0.470252	0	268	0	1	1	0
B	148	14151	0.892053	24	5	0	0.470252	0.470252	0	302	0	0.853056	1	0
B	148	14208	0.894736	24	6	0	0.426069	0.471415	0.0219995	418	0	0.787627	1	0
B	148	14301	0.899137	24	7	0	0.224195	0.427447	0.0986076	142	0	0.32892	1	0
B	148	14322	0.900095	24	8	0	0.283034	0.211424	-0.0347415	302	0	0.853056	1	0
B	148	14347	0.901239	24	9	0	0.293264	0.293264	0	454	1	0.568933	1	0
B	148	14357	0.901696	24	10	0	0.293264	0.293264	0	42	0	0.920008	1	0
B	148	14466	0.906414	24	11	10	0.0140992	0.298904	0.138173	-5	0	0	0	0
B	148	14470	0.906584	24	12	10	0.00281985	0.293264	0.140909	-5	0	0	1	1
B	148	14975	0.924652	25	1	0	0.875537	0.865211	-0.00501012	42	0	0	1	0
B	148	15065	0.927414	25	2	0	0.556011	0.891655	0.162838	535	0	0.519471	1	0
B	148	15193	0.931329	25	3	11	0.524066	0.540754	0.00809595	1125	0	0	0	0
B	148	15177	0.930809	25	4	11	0.524242	0.527931	0.00178963	-5	0	0	1	0
B	148	15306	0.934731	25	5	0	0.542013	0.521823	-0.00979488	32	0	1	1	0
B	148	15704	0.944622	25	6	0	0.544256	0.544256	0	421	0	0.804303	1	0
B	148	15854	0.947742	25	7	0	0.436525	0.545333	0.0527883	40	0	0.321879	1	0
B	148	15989	0.950447	25	8	0	0.385921	0.442523	0.0274603	302	0	0.376095	1	1
B	148	16459	0.958521	26	1	0	0.457903	0.969999	0.248443	220	0	0.412839	1	0
B	148	16563	0.960486	26	2	0	0.642401	0.432181	-0.101988	386	0	0.502596	1	0
B	148	16609	0.961336	26	3	0	0.678597	0.64297	-0.0172841	82	0	0.982218	1	0
B	148	16658	0.962256	26	4	0	0.680472	0.680472	0	552	0	1	1	0
B	148	16694	0.962934	26	5	0	0.680472	0.680472	0	42	0	0.979122	1	0
B	148	16796	0.964849	26	6	0	0.627936	0.687039	0.0286739	424	1	0.502601	1	0
B	148	16806	0.965036	26	7	0	0.621369	0.621369	0	424	1	0.676794	1	0
B	148	16877	0.966442	26	8	0	0.535385	0.633652	0.0476742	424	1	0.676794	1	0
B	148	16956	0.96797	26	9	0	0.553868	0.522351	-0.0152904	42	0	0.517978	1	0
B	148	17089	0.970137	26	10	0	0.53233	0.554878	0.0109391	-1	0	0	1	0
B	148	17251	0.972249	26	11	0	0.180483	0.534637	0.171818	153	0	0.392303	1	0
B	148	17342	0.973628	26	12	0	0.00222396	0.180141	0.0863163	66	0	0.907806	1	1
B	148	18450	0.990873	27	1	0	0.854962	1.00558	0.0730715	142	0	0.45388	1	0
B	148	18477	0.991359	27	2	0	0.67307	0.874571	0.0977581	291	0	1	1	0
B	148	18519	0.992214	27	3	0	0.663376	0.646474	-0.00819996	302	0	0.642788	1	0
B	148	18553	0.993011	27	4	0	0.754712	0.660697	-0.0456112	535	0	0.681752	1	0
B	148	18599	0.994126	27	5	0	0.730729	0.761139	0.014753	153	0	0.618676	1	0
B	148	18614	0.994488	27	6	0	0.72839	0.72839	0	284	0	0.9804	1	0
B	148	18635	0.994982	27	7	0	0.608518	0.73505	0.061387	421	0	0.71915	1	0
B	148	18766	0.997784	27	8	0	0.45711	0.603117	0.0708352	1069	0	0.816556	1	1
B	424	3311	0	2	1	0	1	1	0	408	0	0	1	0
B	424	3370	0	2	2	0	0.655285	1.01379	0.15236	48	0	0	1	1
B	424	3562	0.00810798	3	1	0	0.635614	1.03594	0.170136	153	0	0	1	0
B	424	3633	0.0130863	3	2	1	0.509623	0.609246	0.0423388	32	0	0	0	0
B	424	3659	0.0150337	3	3	1	0.27415	0.518679	0.103923	48	0	0.348324	0	0
B	424	3659	0.0150337	3	4	1	0.27415	0.437169	0.0692817	32	0	0.0789666	0	0
B	424	3650	0.0144891	3	5	1	0.35566	0.419056	0.0269429	153	0	0.103848	1	1
B	424	4038	0.0315976	4	1	0	0.282152	0.83465	0.234806	329	0	0	1	0
B	424	4043	0.0320747	4	2	0	0.272626	0.272626	0	552	0	0	1	1
B	424	4255	0.0501887	5	1	2	0.229241	0.760216	0.225659	153	0	0.167119	0	0
B	424	4255	0.0501887	5	2	2	0.229241	0.583224	0.150439	268	0	0	1	1
B	424	4506	0.0747846	6	1	3	0.295165	0.688581	0.167198	48	0	0.375041	0	0
B	424	4522	0.0763238	6	2	3	0.0921112	0.599745	0.215739	552	0	0	0	0
B	424	4506	0.0747846	6	3	3	0.295165	0.485527	0.0809022	32	0	0.491556	1	1
B	424	4776	0.1011	7	1	4	0.069852	0.760816	0.293653	329	0	0.0775032	0	0
B	424	4755	0.0991222	7	2	4	0.283238	0.699848	0.177055	268	0	0.0508714	0	0
B	424	4776	0.1011	7	3	4	0.069852	0.212109	0.0604579	302	0	0.0718041	1	0
B	424	4786	0.102042	7	4	0	0.0596908	0.0596908	0	148	1	0.224227	1	1
B	424	5062	0.131	8	1	5	0.01188	0.605882	0.252445	32	0	0.343737	0	0
B	424	5054	0.130105	8	2	5	0.10692	0.570242	0.196907	329	0	0.206427	0	0
B	424	5054	0.130105	8	3	5	0.10692	0.273241	0.0706846	302	0	0.177192	0	0
B	424	5054	0.130105	8	4	5	0.10692	0.213841	0.0454401	552	0	0.279525	1	1
B	424	5332	0.163923	9	1	6	0.0886035	0.487319	0.16945	552	0	0.190262	0	0
B	424	5315	0.161893	9	2	6	0.239229	0.434157	0.0828423	268	0	0.476301	0	0
B	424	5315	0.161893	9	3	6	0.239229	0.363274	0.0527178	153	0	0.250198	0	0
B	424	5326	0.163207	9	4	6	0.141766	0.24809	0.0451867	302	0	0.303669	0	0
B	424	5326	0.163207	9	5	6	0.141766	0.194928	0.0225934	42	0	0.441436	0	0
B	424	5339	0.164759	9	6	6	0.0265811	0.106324	0.03389	302	0	0.447843	0	0
B	424	5341	0.164998	9	7	6	0.00886035	0.0620225	0.0225934	42	0	0.457435	1	1
B	424	5557	0.191695	10	1	7	0.173517	0.5032	0.140112	302	0	0.206423	0	0
B	424	5576	0.194296	10	2	7	0.00867587	0.260276	0.106928	418	0	0	0	0
B	424	5576	0.194296	10	3	7	0.00867587	0.173517	0.070056	329	0	0.331854	1	1
B	424	5855	0.231582	11	1	8	0.277837	0.611242	0.141694	421	0	0.111917	0	0
B	424	5855	0.231582	11	2	8	0.277837	0.39691	0.0506049	329	0	0.364104	0	0
B	424	5889	0.236144	11	3	8	0.00793821	0.333405	0.13832	418	0	0.188338	1	1
B	424	6113	0.265699	12	1	9	0.0117584	0.623194	0.259854	203	0	0.223239	0	0
B	424	6100	0.264063	12	2	9	0.164617	0.564402	0.169905	418	0	0.581514	0	0
B	424	6113	0.265699	12	3	9	0.0117584	0.211651	0.0849523	552	0	0.241487	1	1
B	424	6423	0.305011	13	1	10	0.537596	0.668205	0.0555077	203	0	0.849625	0	0
B	424	6423	0.305011	13	2	10	0.537596	0.595644	0.0246701	552	0	0.609865	1	0
B	424	6465	0.310746	13	3	11	0.197032	0.541715	0.146487	48	0	0.682508	0	0
B	424	6474	0.311975	13	4	11	0.11319	0.318137	0.0871004	-1	0	0	0	0
B	424	6465	0.310746	13	5	11	0.197032	0.290189	0.0395911	552	0	0.609865	0	0
B	424	6475	0.312111	13	6	11	0.103874	0.280874	0.075223	445	0	0.404851	1	1
B	424	6835	0.36018	14	1	0	0.219117	0.610873	0.166493	302	0	0.531973	1	0
B	424	6916	0.37129	14	2	0	0.0040833	0.220498	0.0919742	1069	0	0	1	1
B	424	7302	0.419284	15	1	0	0.795658	0.73116	-0.0274108	42	0	0.580779	1	0
B	424	7395	0.43045	15	2	12	0.011963	0.813484	0.340638	-1	0	0	0	0
B	424	7385	0.429249	15	3	12	0.131593	0.693854	0.238955	-1	0	0	0	0
B	424	7381	0.428769	15	4	12	0.179445	0.634039	0.193198	-1	0	0	1	1
B	424	7649	0.457717	16	1	0	0.447739	0.371655	-0.032335	268	0	0.685896	1	0
B	424	7666	0.459488	16	2	0	0.44969	0.44969	0	268	0	0.904174	1	0
B	424	7736	0.466783	16	3	13	0.0484281	0.463526	0.176413	552	0	0.584532	0	0
B	424	7742	0.467408	16	4	13	0.0069183	0.249059	0.102907	512	0	0.249703	1	1
B	424	8093	0.506538	17	1	0	0.0986852	0.5525	0.192867	142	0	0.555236	1	0
B	424	8147	0.51282	17	2	0	0.00190345	0.0932691	0.0388295	-5	0	0	1	1
B	424	8523	0.553648	18	1	14	0.321456	0.711796	0.16589	389	0	0.190304	0	0
B	424	8557	0.55681	18	2	14	0.0612297	0.466877	0.172396	21	0	0.158265	0	0
B	424	8564	0.557456	18	3	14	0.00765372	0.428608	0.178901	418	0	0.7685	1	1
B	424	8894	0.588621	19	1	15	0.208333	0.732098	0.222595	284	0	0	0	0
B	424	8887	0.587975	19	2	15	0.246926	0.610805	0.154645	-5	0	0	1	0
B	424	8988	0.59783	19	3	16	0	0.20282	0.0861963	302	0	0.248544	0	0
B	424	8981	0.597141	19	4	16	0.00596528	0.208785	0.0861963	42	0	0.624565	0	0
B	424	8988	0.59783	19	5	16	0	0	0	302	0	0.226101	1	1
B	424	9334	0.629916	20	1	0	0.215447	0.490046	0.116702	552	0	0.545898	1	0
B	424	9380	0.634193	20	2	0	0.00530635	0.21756	0.0902058	302	0	0.379205	1	1
B	424	9661	0.660117	21	1	0	0.368931	0.538426	0.0720335	61	0	0.556778	1	0
B	424	9755	0.668524	21	2	17	0.135733	0.373316	0.10097	203	0	0.627168	0	0
B	424	9759	0.668882	21	3	17	0.117802	0.270214	0.0647735	21	0	0.780807	1	1
B	424	9969	0.685121	22	1	0	0.496593	0.485688	-0.00463454	148	1	0.0949216	1	0
B	424	9988	0.686286	22	2	0	0.497112	0.497112	0	203	0	0.926078	1	0
B	424	10071	0.691191	22	3	0	0.410865	0.499577	0.0377013	302	0	0.657602	1	0
B	424	10128	0.69476	22	4	18	0.202122	0.417179	0.0913972	42	0	0.560191	0	0
B	424	10160	0.696773	22	5	18	0.0616763	0.206511	0.0615532	418	0	0.957069	1	1
B	424	10367	0.71036	23	1	0	0.52806	0.474037	-0.0229592	302	0	0.678295	1	0
B	424	10430	0.71441	23	2	0	0.212756	0.537396	0.137969	268	0	0.697987	1	0
B	424	10465	0.716675	23	3	0	0.0440327	0.212272	0.0714999	454	1	0.225697	1	1
B	424	10908	0.743081	24	1	0	0.378444	0.656271	0.118074	197	0	0	1	0
B	424	11061	0.750425	24	2	0	0.152581	0.37531	0.0946573	302	0	0.425454	1	1
B	424	11432	0.767601	25	1	0	0.1316	0.42227	0.123532	32	0	0.513569	1	0
B	424	11506	0.770549	25	2	0	0.00259302	0.129651	0.0539984	203	0	0.129997	1	1
B	424	11888	0.789424	26	1	0	0.520716	0.520716	0	148	1	0.798678	1	0
B	424	12075	0.798886	26	2	0	0.318874	0.523774	0.0870805	142	0	0.310103	1	0
B	424	12334	0.810192	26	3	0	0.082127	0.339185	0.109247	32	0	0.618507	1	1
B	424	13087	0.84348	27	1	0	0.647778	0.450877	-0.0836808	-5	0	0	1	0
B	424	13142	0.846146	27	2	0	0.667468	0.667468	0	445	0	0.948584	1	0
B	424	13304	0.854048	27	3	0	0.418144	0.677856	0.110375	42	0	0.639519	1	0
B	424	13389	0.858215	27	4	0	0.268339	0.409566	0.0600203	418	0	0.814328	1	1
B	424	13619	0.869481	28	1	0	0.519712	0.519712	0	302	0	0.626505	1	0
B	424	14061	0.887765	28	2	19	0.268625	0.521091	0.107296	302	0	0.626505	0	0
B	424	14061	0.887765	28	3	19	0.268625	0.341744	0.0310747	302	0	0.787443	1	1
B	424	14453	0.905863	29	1	0	0.635711	0.609273	-0.0112357	552	0	0.718687	1	0
B	424	14540	0.909412	29	2	0	0.505485	0.640507	0.0573829	418	0	1	1	0
B	424	14657	0.913581	29	3	0	0.394668	0.505225	0.0469857	42	0	0.70464	1	1
B	424	14875	0.921235	30	1	0	0.353537	0.477259	0.0525806	302	0	0.550404	1	0
B	424	14953	0.923984	30	2	0	0.179798	0.348539	0.0717133	421	0	0.56938	1	0
B	424	14987	0.925037	30	3	0	0.26274	0.169832	-0.039485	203	0	0.452091	1	0
B	424	15079	0.927793	30	4	0	0.240029	0.267435	0.0116473	552	0	0.797817	1	0
B	424	15132	0.929374	30	5	0	0.264722	0.238392	-0.01119	-5	0	0	1	0
B	424	15261	0.933456	30	6	0	0.103989	0.267027	0.0692894	42	0	0.7686	1	0
B	424	15320	0.93508	30	7	0	0.0995427	0.102412	0.00121962	535	0	0.534024	1	1
B	424	15608	0.942564	31	1	0	0.570159	0.508029	-0.0264047	421	0	0.87668	1	0
B	424	15660	0.943699	31	2	0	0.580514	0.580514	0	421	0	0.804303	1	0
B	424	15684	0.944202	31	3	0	0.594007	0.579551	-0.00614381	203	0	1	1	0
B	424	15714	0.944835	31	4	0	0.577001	0.595869	0.00801897	302	0	0.620343	1	1
B	424	15968	0.950064	32	1	0	0.37153	0.586869	0.0915168	302	0	0.856844	1	0
B	424	16030	0.95123	32	2	20	0.320766	0.360763	0.0169984	111	0	1	0	0
B	424	16029	0.951211	32	3	20	0.321766	0.341765	0.00849919	302	0	0.560864	1	0
B	424	16144	0.953079	32	4	0	0.113089	0.325486	0.0902667	365	0	0.78836	1	0
B	424	16292	0.955429	32	5	0	0.270824	0.107069	-0.0695943	302	0	0.520778	1	0
B	424	16339	0.95626	32	6	0	0.237003	0.274633	0.0159922	302	0	0.717928	1	1
B	424	16796	0.964849	33	1	0	0.65744	0.483246	-0.0740306	148	1	0.680472	1	0
B	424	16806	0.965036	33	2	0	0.676794	0.676794	0	148	1	0.621369	1	0
B	424	16845	0.965821	33	3	0	0.676794	0.676794	0	421	0	0.784905	1	0
B	424	16877	0.966442	33	4	0	0.537464	0.696699	0.0676734	148	1	0.621369	1	1
B	424	17582	0.977085	35	1	0	0.640368	0.567584	-0.0309325	42	0	0.858741	1	0
B	424	17814	0.980859	35	2	0	0.416437	0.651506	0.0999017	237	0	0.711521	1	0
B	424	17981	0.983775	35	3	0	0.411917	0.411917	0	454	1	0.467979	1	0
B	424	18102	0.985912	35	4	0	0.272606	0.413726	0.0599746	365	0	0.750685	1	1
B	424	18636	0.994998	36	1	0	0.268823	0.55856	0.123135	454	1	0.278147	1	0
B	424	18718	0.996638	36	2	0	0.197382	0.267009	0.0295909	418	0	0.726496	1	0
B	454	4819	0.105151	2	1	0	0.401378	0.494644	0.0427395	32	0	0.549723	1	0
B	454	4893	0.112532	2	2	0	0.0804394	0.398074	0.145558	42	0	0	1	1
B	454	5534	0.188607	3	1	1	0.186209	0.803607	0.282926	203	0	0.0604444	0	0
B	454	5498	0.18396	3	2	1	0.197858	0.395891	0.0907498	302	0	0.524736	1	1
B	454	5899	0.23746	4	1	0	0.786858	0.744794	-0.0192761	48	0	0.403745	1	0
B	454	5950	0.244195	4	2	2	0.613389	0.800476	0.0857338	418	0	0.505468	0	0
B	454	6047	0.257378	4	3	2	0.122917	0.658897	0.245616	302	0	0.458642	1	0
B	454	6142	0.269349	4	4	0	0.11786	0.11786	0	302	0	1	1	1
B	454	6488	0.313906	5	1	0	0.537882	0.809105	0.12429	42	0	0.611143	1	0
B	454	6561	0.323696	5	2	3	0.1537	0.534613	0.174555	111	0	0	0	0
B	454	6546	0.321683	5	3	3	0.240271	0.297985	0.0264477	302	0	0.731272	1	1
B	454	6979	0.379564	6	1	0	0.477416	0.845286	0.168579	153	0	0.316412	1	0
B	454	7041	0.387523	6	2	0	0.362263	0.472556	0.0505422	203	0	0.453977	1	0
B	454	7087	0.393246	6	3	0	0.208383	0.364926	0.0717367	42	0	0.492792	1	1
B	454	7483	0.440658	7	1	0	0.600643	0.944885	0.157751	535	0	0.36357	1	0
B	454	7500	0.44244	7	2	0	0.595862	0.595862	0	540	0	NaN	1	0
B	454	7594	0.451986	7	3	0	0.0851132	0.602764	0.237216	421	0	0.280301	1	0
B	454	7620	0.454695	7	4	0	0.126011	0.0686511	-0.0262856	203	0	0.333916	1	1
B	454	8032	0.499333	8	1	0	0.760566	0.865303	0.0479967	421	0	0.736941	1	0
B	454	8067	0.503478	8	2	4	0.647384	0.769979	0.0561797	42	0	0.567896	0	0
B	454	8147	0.51282	8	3	4	0.131196	0.711908	0.266115	445	0	0.404851	1	1
B	454	8762	0.576303	9	1	0	0.713058	0.926478	0.097801	302	0	0.348957	1	0
B	454	8934	0.592524	9	2	0	0.00448233	0.71269	0.32454	203	0	0.191591	1	0
B	454	8944	0.5935	9	3	0	0	0	0	302	0	0.0840165	1	1
B	454	9648	0.658952	10	1	5	0.37367	0.869182	0.227071	302	0	0.512636	0	0
B	454	9648	0.658952	10	2	5	0.37367	0.869182	0.227071	302	0	0.512636	1	0
B	454	9663	0.660296	10	3	0	0.370205	0.370205	0	-2000	0	0	1	0
B	454	9689	0.662621	10	4	0	0.294375	0.374196	0.0365785	42	0	0.248509	1	0
B	454	9711	0.664589	10	5	0	0.290384	0.290384	0	302	0	0.768926	1	0
B	454	9724	0.665752	10	6	0	0.290384	0.290384	0	552	0	0.747411	1	1
B	454	10251	0.702624	11	1	0	0.619264	1.00529	0.176898	1069	0	0.600283	1	0
B	454	10315	0.706927	11	2	0	0.468983	0.61824	0.068398	329	0	0.479357	1	0
B	454	10342	0.708732	11	3	0	0.572604	0.452731	-0.0549324	512	0	0.836838	1	0
B	454	10421	0.713834	11	4	0	0.232469	0.591363	0.164465	236	0	0.124437	1	0
B	454	10465	0.716675	11	5	0	0.427963	0.218206	-0.0961224	424	1	0.206263	1	0
B	454	10493	0.718481	11	6	0	0.435455	0.435455	0	182	0	1	1	0
B	454	10620	0.726869	11	7	0	0.00763956	0.443094	0.199549	42	0	0.415783	1	1
B	454	11412	0.76674	13	1	0	0.808981	0.784065	-0.0114181	42	0	0.592958	1	0
B	454	11434	0.767676	13	2	0	0.749212	0.815709	0.0304729	42	0	0.712966	1	0
B	454	11487	0.769778	13	3	0	0.711377	0.744303	0.0150889	302	0	0.410528	1	0
B	454	11629	0.776398	13	4	0	0.236971	0.714692	0.218918	265	0	0	1	0
B	454	11642	0.776957	13	5	0	0.233023	0.233023	0	203	0	0.297668	1	0
B	454	11652	0.777387	13	6	0	0.233023	0.233023	0	291	0	1	1	0
B	454	11685	0.778824	13	7	0	0.233023	0.233023	0	268	0	0.556949	1	0
B	454	11714	0.780096	13	8	0	0.222034	0.234593	0.00575517	-5	0	0	1	1
B	454	12713	0.827137	14	1	0	0.0170121	0.885707	0.398084	203	0	0.245135	1	1
B	454	13212	0.849541	15	1	0	0.567791	0.670959	0.0472773	153	0	0.393662	1	0
B	454	13265	0.852132	15	2	0	0.566397	0.566397	0	237	0	0.88978	1	1
B	454	13353	0.856496	16	1	0	0.452819	0.569552	0.0534936	203	0	0.787341	1	0
B	454	13399	0.858692	16	2	0	0.361069	0.453691	0.0424444	302	0	0.297224	1	0
B	454	13407	0.859074	16	3	0	0.357042	0.357042	0	302	0	0.626505	1	1
B	454	13657	0.871282	17	1	0	0.988045	0.988045	0	445	0	0.70991	1	0
B	454	13677	0.872248	17	2	0	0.98004	0.989379	0.00427949	16	0	0.300194	1	0
B	454	13950	0.88312	17	3	0	0.481449	0.984488	0.23052	405	0	0.760096	1	0
B	454	13975	0.884191	17	4	0	0.482535	0.474686	-0.00359698	-2000	0	0	1	0
B	454	14064	0.887891	17	5	0	0.745681	0.479771	-0.121855	405	0	0.820812	1	0
B	454	14112	0.890168	17	6	6	0.749426	0.749426	0	203	0	0.827683	0	0
B	454	14114	0.890265	17	7	6	0.749426	0.749426	0	203	0	0.827683	1	0
B	454	14134	0.891236	17	8	0	0.749426	0.749426	0	26	0	0.886631	1	0
B	454	14243	0.896367	17	9	0	0.519957	0.754309	0.107393	42	0	0.781939	1	0
B	454	14339	0.900868	17	10	0	0.566861	0.513003	-0.0246808	203	0	0.827683	1	0
B	454	14347	0.901239	17	11	0	0.568933	0.568933	0	148	1	0.293264	1	0
B	454	14657	0.913581	17	12	0	0.590443	0.567499	-0.0105143	171	0	0.622938	1	0
B	454	14704	0.915232	17	13	0	0.612544	0.588433	-0.0110492	61	0	0.701705	1	0
B	454	14718	0.915723	17	14	0	0.615988	0.615988	0	42	0	0.776429	1	0
B	454	14918	0.922764	17	15	0	0.505339	0.63443	0.0591565	302	0	0.4652	1	1
B	454	15336	0.935492	18	1	0	0.529257	0.624495	0.0436434	302	0	0	1	1
B	454	15822	0.947099	20	1	0	0.574857	0.509768	-0.0298273	203	0	0.811629	1	0
B	454	15885	0.948374	20	2	0	0.600058	0.577034	-0.0105511	1125	0	1	1	0
B	454	15965	0.95001	20	3	0	0.601497	0.601497	0	153	0	0.392303	1	0
B	454	16085	0.952193	20	4	0	0.334259	0.604717	0.123939	284	0	0.318578	1	0
B	454	17818	0.980936	20	5	0	0.467021	0.330081	-0.0627535	302	0	0.663821	1	0
B	454	17981	0.983775	20	6	0	0.467979	0.467979	0	424	1	0.411917	1	0
B	454	18287	0.988379	20	7	7	0.280354	0.470186	0.0869916	48	0	0.322338	0	0
B	454	18210	0.987633	20	8	7	0.45032	0.465772	0.00708071	42	0	0.764416	1	0
B	454	18636	0.994998	20	9	0	0.681472	0.274114	-0.186674	424	1	0.555691	1	1
C	302	2056	0	2	1	0	1	1	0	21	0	1	1	1
C	302	2154	0	3	1	0	0.365517	0.755172	0.430373	139	0	0.00142745	1	0
C	302	2176	0.029515	3	2	0	0.255517	0.367931	0.124161	82	0	0.00154	1	1
C	302	2382	0.110494	4	1	0	0.57931	0.817241	0.262794	98	1	0	1	0
C	302	2442	0.144267	4	2	0	0.565517	0.565517	0	229	0	0.00316514	1	1
C	302	2534	0.191037	5	1	0	0.644828	0.965517	0.354201	685	0	0	1	0
C	302	2618	0.231901	5	2	0	0.686207	0.558621	-0.140919	139	0	0.721569	1	0
C	302	2642	0.241924	5	3	0	0.513793	0.717241	0.224708	102	0	0.70318	1	0
C	302	2678	0.256418	5	4	0	0.582759	0.482759	-0.11045	484	0	0	1	0
C	302	2698	0.263892	5	5	0	0.589655	0.589655	0	291	1	0.761307	1	1
C	302	2818	0.313689	6	1	0	0.234828	0.597931	0.401047	40	0	0.0526829	1	1
C	302	3024	0.396131	8	1	1	0.713793	0.672414	-0.0457033	42	0	0.228685	0	0
C	302	3024	0.396131	8	2	1	0.713793	0.67931	-0.0380861	365	1	0.869718	1	0
C	302	3124	0.430361	8	3	0	0.655172	0.724138	0.0761722	225	0	0.154098	1	0
C	302	3158	0.439682	8	4	0	0.651724	0.651724	0	98	1	0.958525	1	1
C	302	3320	0.490493	9	1	0	0.855172	0.855172	0	95	1	0.685065	1	0
C	302	3348	0.499589	9	2	0	0.855172	0.855172	0	102	0	0.586572	1	0
C	302	3390	0.512598	9	3	0	0.751724	0.868966	0.129493	40	0	0.819512	1	0
C	302	3430	0.524469	9	4	0	0.831034	0.693103	-0.152344	169	0	0.0177867	1	0
C	302	3486	0.538343	9	5	2	0.77931	0.882759	0.114258	405	0	0.00734266	0	0
C	302	3494	0.540246	9	6	2	0.762069	0.782759	0.0228517	291	1	0.829146	1	0
C	302	3560	0.55483	9	7	0	0.568966	0.768966	0.220899	164	0	0.786325	1	1
C	302	3736	0.594248	10	1	0	0.693103	0.662069	-0.0342775	229	0	0.738532	1	0
C	302	3774	0.602432	10	2	0	0.696552	0.696552	0	66	0	1	1	1
C	302	4164	0.671468	11	1	0	0.42069	0.703448	0.312306	160	0	0	1	0
C	302	4206	0.678094	11	2	0	0.486207	0.406897	-0.087598	524	0	0	1	0
C	302	4248	0.684371	11	3	0	0.493103	0.493103	0	164	0	0.632479	1	0
C	302	4278	0.688739	11	4	0	0.493103	0.493103	0	524	0	0	1	0
C	302	4292	0.690739	11	5	0	0.493103	0.493103	0	82	0	0.684	1	0
C	302	4584	0.722674	11	6	0	0.506897	0.489655	-0.019043	95	1	0.824675	1	0
C	302	4668	0.73067	11	7	0	0.541379	0.506897	-0.0380861	95	1	0.727273	1	1
C	302	4824	0.742906	13	1	0	0.582759	0.531034	-0.0571291	42	0	0.589641	1	0
C	302	4872	0.745943	13	2	0	0.593103	0.6	0.00761722	82	0	0.9	1	0
C	302	4924	0.748705	13	3	0	0.506897	0.596552	0.0990238	429	0	0.171649	1	0
C	302	4952	0.749978	13	4	0	0.451724	0.524138	0.0799808	405	0	0.993007	1	0
C	302	5266	0.765895	13	5	0	0.824138	0.42069	-0.445607	291	1	0.809045	1	0
C	302	5324	0.769219	13	6	0	0.831034	0.831034	0	685	0	0.636719	1	0
C	302	5538	0.781004	13	7	0	0.772414	0.837931	0.0723636	429	0	0.464433	1	0
C	302	5600	0.783508	13	8	0	0.682759	0.786207	0.114258	203	0	0.747059	1	0
C	302	5632	0.784426	13	9	0	0.672414	0.662069	-0.0114258	220	0	0.928177	1	0
C	302	5668	0.785385	13	10	0	0.713793	0.665517	-0.0533205	291	1	0.713568	1	0
C	302	5682	0.785833	13	11	0	0.72069	0.72069	0	164	0	0.91453	1	1
C	302	5842	0.788854	14	1	3	0.789655	0.724138	-0.0723636	365	1	0.683099	0	0
C	302	5842	0.788854	14	2	3	0.789655	0.724138	-0.0723636	40	0	0.868293	1	0
C	302	5886	0.790019	14	3	0	0.772414	0.8	0.0304689	229	0	0.908257	1	0
C	302	5942	0.791849	14	4	0	0.768966	0.768966	0	685	0	0.837891	1	0
C	302	6038	0.796604	14	5	0	0.77931	0.768966	-0.0114258	291	1	0.88191	1	0
C	302	6146	0.804265	14	6	0	0.762069	0.77931	0.019043	405	0	0.104196	1	0
C	302	6188	0.807459	14	7	0	0.782759	0.751724	-0.0342775	265	0	0.880829	1	0
C	302	6460	0.826515	14	8	0	0.717241	0.793103	0.0837894	42	0	0.788845	1	1
C	302	6892	0.842167	15	1	0	0.631034	0.503448	-0.140919	139	0	0.803922	1	1
C	302	7042	0.850778	16	1	0	0.644828	0.665517	0.0228517	291	1	0.766332	1	0
C	302	7104	0.85407	16	2	0	0.641379	0.641379	0	524	0	0.68254	1	0
C	302	7576	0.863108	16	3	0	0.603448	0.644828	0.0457033	95	1	0.775974	1	0
C	302	7826	0.866626	16	4	0	0.665517	0.586207	-0.087598	139	0	0.741176	1	0
C	302	7886	0.868	16	5	0	0.641379	0.686207	0.0495119	82	0	0.912	1	1
C	302	9008	0.883891	17	1	0	0.703448	0.703448	0	203	0	1	1	0
C	302	9068	0.88497	17	2	0	0.703448	0.703448	0	1125	0	0	1	0
C	302	9086	0.885263	17	3	0	0.703448	0.703448	0	291	1	0.743719	1	1
C	302	9322	0.887197	19	1	0	0.558621	0.582759	0.0266603	139	0	0.92549	1	0
C	302	9384	0.887684	19	2	0	0.672414	0.555172	-0.129493	139	0	0.796078	1	0
C	302	9704	0.893917	19	3	0	0.962069	0.672414	-0.319923	291	1	0.731156	1	0
C	302	9788	0.895406	19	4	0	0.965517	0.965517	0	365	1	0.397887	1	0
C	302	9860	0.897382	19	5	0	0.893103	0.972414	0.087598	529	0	0	1	1
C	302	10154	0.904521	20	1	0	0.755172	0.889655	0.148536	325	0	1	1	0
C	302	10182	0.905289	20	2	0	0.751724	0.751724	0	325	0	1.1453	1	0
C	302	10234	0.906725	20	3	0	0.803448	0.748276	-0.0609377	225	0	0.872951	1	0
C	302	10396	0.911903	20	4	0	0.503448	0.810345	0.338966	40	0	0.392683	1	0
C	302	10420	0.912757	20	5	0	0.555172	0.489655	-0.0723636	40	0	0	1	0
C	302	10440	0.913476	20	6	0	0.582759	0.562069	-0.0228517	365	1	0.676056	1	1
C	302	11142	0.939172	21	1	0	0.593103	0.586207	-0.00761722	524	0	0.0761905	1	0
C	302	11160	0.940021	21	2	0	0.593103	0.593103	0	291	1	0.723618	1	1
C	302	11436	0.950086	22	1	0	0.47931	0.596552	0.129493	291	1	0.723618	1	0
C	302	11500	0.952213	22	2	0	0.475862	0.475862	0	229	0	0.876147	1	1
C	302	11796	0.965035	23	1	0	0.555172	0.42069	-0.148536	98	1	0.612903	1	1
C	302	12292	0.97467	26	1	0	0.496552	0.531034	0.0380861	82	0	0.9	1	0
C	302	12394	0.974802	26	2	0	0.551724	0.475862	-0.0837894	95	1	0.779221	1	0
C	302	12404	0.974939	26	3	0	0.568966	0.568966	0	685	0	0.472656	1	1
C	302	12686	0.976519	28	1	0	0.503448	0.572414	0.0761722	180	0	1.22599	1	1
C	302	13156	0.978269	30	1	0	0.503448	0.5	-0.00380861	524	0	0.395635	1	0
C	302	13642	0.987164	30	2	0	0.291034	0.505172	0.236515	524	0	0	1	0
C	302	13704	0.989434	30	3	0	0.28931	0.28931	0	139	0	0.603922	1	1
C	365	2422	0.134201	2	1	0	0.816901	1.02113	0.254037	82	0	0.2612	1	0
C	365	2442	0.144267	2	2	0	0.795775	0.795775	0	225	0	0.00745902	1	0
C	365	2482	0.163102	2	3	1	0.577465	0.827465	0.310977	102	0	0.636042	0	0
C	365	2490	0.166706	2	4	1	0.514085	0.78169	0.332877	111	0	0.0113208	1	0
C	365	2516	0.181037	2	5	2	0.408451	0.521127	0.140159	220	0	0.11547	0	0
C	365	2554	0.201939	2	6	2	0.166549	0.458451	0.363098	45	0	0	0	0
C	365	2534	0.191037	2	7	2	0.293662	0.369718	0.094607	111	0	0.699057	0	0
C	365	2566	0.20795	2	8	2	0.090493	0.22993	0.173446	524	0	0.698413	1	1
C	365	2784	0.299896	3	1	0	0.820423	0.820423	0	21	0	1	1	0
C	365	2796	0.304731	3	2	0	0.915493	0.799296	-0.144539	229	0	0.655963	1	0
C	365	2818	0.313689	3	3	0	0.93662	0.93662	0	173	0	0.0323182	1	0
C	365	2850	0.326581	3	4	0	0.859155	0.975352	0.144539	173	0	0.0323182	1	0
C	365	2866	0.332974	3	5	0	0.820423	0.820423	0	524	0	0.761905	1	0
C	365	2934	0.360263	3	6	0	0.866197	0.816901	-0.0613194	139	0	0.87451	1	0
C	365	2960	0.370623	3	7	0	0.869718	0.869718	0	169	0	0.200604	1	1
C	365	3024	0.396131	4	1	0	0.816901	0.887324	0.0875991	302	1	0.686207	1	0
C	365	3060	0.409294	4	2	0	0.852113	0.788732	-0.0788392	45	0	0.643154	1	0
C	365	3090	0.419688	4	3	0	0.760563	0.876761	0.144539	40	0	0.712195	1	0
C	365	3112	0.426612	4	4	0	0.78169	0.728873	-0.0656993	484	0	0.467391	1	1
C	365	3278	0.476612	5	1	0	0.771127	0.802817	0.0394196	325	0	0.726496	1	0
C	365	3286	0.479276	5	2	0	0.767606	0.767606	0	111	0	0.943396	1	0
C	365	3300	0.483949	5	3	0	0.707746	0.799296	0.113879	98	1	0.635945	1	0
C	365	3320	0.490493	5	4	0	0.834507	0.637324	-0.245278	229	0	0.793578	1	0
C	365	3376	0.508383	5	5	0	0.873239	0.873239	0	66	0	1	1	0
C	365	3514	0.54476	5	6	0	0.739437	0.883803	0.179578	524	0	0.326587	1	0
C	365	3536	0.549535	5	7	0	0.728873	0.728873	0	42	0	0.309163	1	0
C	365	3622	0.569228	5	8	0	0.573944	0.739437	0.205858	325	0	0.811966	1	0
C	365	3650	0.575357	5	9	0	0.556338	0.566901	0.0131399	685	0	0.0853516	1	1
C	365	4016	0.644635	6	1	0	0.577465	0.577465	0	529	0	0.411386	1	0
C	365	4038	0.648469	6	2	0	0.559859	0.580986	0.0262797	220	0	0.773481	1	0
C	365	4080	0.656297	6	3	0	0.556338	0.556338	0	529	0	0.411386	1	0
C	365	4194	0.676231	6	4	0	0.447183	0.556338	0.135779	82	0	0.556	1	0
C	365	4260	0.686118	6	5	0	0.46831	0.443662	-0.0306597	40	0	0.8	1	1
C	365	4626	0.72675	7	1	0	0.559859	0.707746	0.183958	26	0	0.525362	1	0
C	365	4708	0.734131	7	2	0	0.387324	0.542254	0.192718	405	0	0.47972	1	0
C	365	4758	0.738407	7	3	0	0.376761	0.387324	0.0131399	1165	0	0.812808	1	1
C	365	4880	0.746407	8	1	0	0.429577	0.362676	-0.0832192	229	0	0.0481651	1	1
C	365	5104	0.758061	9	1	0	0.700704	0.78169	0.100739	225	0	0.0495902	1	0
C	365	5112	0.758356	9	2	0	0.735915	0.665493	-0.0875991	484	0	0.732609	1	0
C	365	5156	0.760441	9	3	0	0.760563	0.760563	0	160	0	0.913242	1	0
C	365	5186	0.761909	9	4	0	0.760563	0.760563	0	66	0	0.0203226	1	0
C	365	5390	0.772845	9	5	0	0.735915	0.760563	0.0306597	429	0	0.298969	1	0
C	365	5438	0.775832	9	6	0	0.711268	0.728873	0.0218998	405	0	1	1	1
C	365	5848	0.788981	10	1	3	0.588028	0.71831	0.162058	40	0	0.863415	0	0
C	365	5842	0.788854	10	2	3	0.609155	0.697183	0.109499	302	1	0.731034	1	0
C	365	5884	0.789955	10	3	0	0.605634	0.577465	-0.0350396	265	0	0.590674	1	0
C	365	6134	0.803378	10	4	0	0.633803	0.605634	-0.0350396	291	1	0.974874	1	0
C	365	6170	0.806036	10	5	0	0.637324	0.637324	0	1152	0	0.639216	1	0
C	365	6278	0.814551	10	6	0	0.626761	0.637324	0.0131399	95	1	0.837662	1	0
C	365	6428	0.825198	10	7	0	0.640845	0.623239	-0.0218998	484	0	0.715217	1	0
C	365	6436	0.825583	10	8	0	0.644366	0.644366	0	95	1	0.847403	1	0
C	365	6512	0.82863	10	9	0	0.623239	0.644366	0.0262797	111	0	0.634906	1	1
C	365	7118	0.854811	11	1	0	0.510563	0.556338	0.0569394	95	1	0.863636	1	0
C	365	7192	0.858305	11	2	0	0.570423	0.503521	-0.0832192	524	0	0.722222	1	0
C	365	7324	0.860884	11	3	0	0.542254	0.580986	0.0481795	203	0	0.653922	1	1
C	365	8844	0.880666	13	1	0	0.390845	0.359155	-0.0394196	229	0	0.862385	1	1
C	365	8960	0.882882	14	1	0	0.397887	0.397887	0	102	0	0.438163	1	1
C	365	9788	0.895406	15	1	0	0.397887	0.397887	0	302	1	0.965517	1	1
C	365	10348	0.910232	16	1	0	0.672535	0.394366	-0.346016	95	1	0.883117	1	0
C	365	10440	0.913476	16	2	0	0.591549	0.697183	0.131399	302	1	0.565517	1	0
C	365	10484	0.914616	16	3	0	0.661972	0.56338	-0.122639	40	0	0.858537	1	0
C	365	10828	0.924234	16	4	0	0.630282	0.672535	0.0525595	95	1	0.821429	1	0
C	365	10982	0.932186	16	5	0	0.598592	0.626761	0.0350396	291	1	0.582915	1	0
C	365	11096	0.936988	16	6	0	0.433099	0.623239	0.236518	139	0	0.768627	1	0
C	365	11138	0.938988	16	7	0	0.559859	0.394366	-0.205858	203	0	0.886275	1	1
C	365	11662	0.958478	17	1	0	0.573944	0.573944	0	225	0	0.790984	1	0
C	365	11706	0.96058	17	2	0	0.573944	0.573944	0	39	0	0	1	0
C	365	11740	0.962051	17	3	0	0.570423	0.577465	0.00875991	95	1	0.808442	1	0
C	365	11742	0.962157	17	4	0	0.566901	0.566901	0	16	0	6.0119	1	0
C	365	11828	0.966668	17	5	0	0.566901	0.566901	0	484	0	0.386957	1	0
C	365	11856	0.968097	17	6	0	0.566901	0.566901	0	325	0	0.910256	1	0
C	365	12210	0.974525	17	7	0	0.517606	0.570423	0.0656993	95	1	0.75	1	0
C	365	12728	0.976719	17	8	0	0.612676	0.510563	-0.127019	95	1	0.772727	1	0
C	365	13244	0.980014	17	9	0	0.584507	0.626761	0.0525595	484	0	1.02391	1	0
C	365	13304	0.981243	17	10	0	0.573944	0.573944	0	685	0	0.472656	1	0
C	365	13348	0.981956	17	11	0	0.538732	0.580986	0.0525595	21	0	0.204065	1	0
C	365	13874	0.997194	17	12	5	0.771127	0.528169	-0.302217	291	1	0.756281	0	0
C	365	13784	0.992457	17	13	5	0.693662	0.672535	-0.0262797	139	0	0.572549	1	0
C	365	14002	0.997869	17	14	0	0.725352	0.799296	0.0919791	102	0	0.957597	1	1
C	95	2326	0.0679164	2	1	0	0.678457	0.948553	0.385454	102	0	0.00272085	1	0
C	95	2364	0.0967169	2	2	0	0.553055	0.672026	0.169783	42	0	0	1	1
C	95	2490	0.166706	3	1	0	0.948553	0.993569	0.0642424	82	0	0.528	1	0
C	95	2526	0.186538	3	2	0	0.958199	0.945338	-0.018355	42	0	0.17012	1	0
C	95	2544	0.196689	3	3	0	0.958199	0.958199	0	169	0	0	1	0
C	95	2546	0.197768	3	4	0	0.958199	0.958199	0	685	0	0.186133	1	0
C	95	2562	0.205946	3	5	0	0.906752	0.971061	0.0917749	429	0	0	1	0
C	95	2580	0.214667	3	6	0	0.855305	0.906752	0.0734199	42	0	0.272112	1	1
C	95	2662	0.249891	4	1	0	0.826367	0.826367	0	291	1	0.776382	1	0
C	95	2698	0.263892	4	2	0	0.733119	0.832797	0.142251	229	0	0.495413	1	0
C	95	2714	0.271187	4	3	0	0.729904	0.723473	-0.00917749	484	0	0.33913	1	0
C	95	2728	0.27724	4	4	0	0.733119	0.733119	0	39	0	0.019517	1	0
C	95	2756	0.288478	4	5	0	0.733119	0.733119	0	524	0	0.507937	1	1
C	95	2822	0.315318	5	1	0	0.938907	0.938907	0	429	0	0.0716495	1	0
C	95	2904	0.348195	5	2	0	0.617363	0.954984	0.481818	265	0	0.00474093	1	0
C	95	2918	0.353796	5	3	0	0.636656	0.581994	-0.0780086	139	0	0.929412	1	0
C	95	2968	0.373916	5	4	0	0.607717	0.678457	0.100952	229	0	0.642202	1	0
C	95	3024	0.396131	5	5	0	0.376206	0.594855	0.312035	26	0	0.197826	1	0
C	95	3038	0.401253	5	6	0	0.366559	0.366559	0	45	0	0.643154	1	1
C	95	3186	0.446695	6	1	0	0.771704	0.691318	-0.114719	445	0	0.138922	1	0
C	95	3194	0.448651	6	2	0	0.790997	0.790997	0	229	0	0.678899	1	0
C	95	3252	0.468081	6	3	0	0.630225	0.797428	0.238615	325	0	0.726496	1	0
C	95	3266	0.472675	6	4	0	0.66881	0.614148	-0.0780086	42	0	0.271713	1	0
C	95	3312	0.487882	6	5	0	0.678457	0.678457	0	325	0	0.871795	1	0
C	95	3320	0.490493	6	6	0	0.678457	0.678457	0	302	1	0.855172	1	0
C	95	3352	0.500889	6	7	0	0.614148	0.694534	0.114719	484	0	0.578261	1	0
C	95	3372	0.507139	6	8	0	0.636656	0.578778	-0.0825974	220	0	0.878453	1	1
C	95	3548	0.552182	7	1	0	0.758842	0.871383	0.160606	484	0	0.51087	1	0
C	95	3562	0.555271	7	2	0	0.784566	0.729904	-0.0780086	45	0	0.179668	1	0
C	95	3588	0.56125	7	3	0	0.742765	0.800643	0.0825974	180	0	0.0223729	1	0
C	95	3614	0.567359	7	4	0	0.771704	0.726688	-0.0642424	164	0	0.666667	1	0
C	95	3648	0.574921	7	5	0	0.797428	0.778135	-0.0275325	524	0	0.334524	1	0
C	95	3680	0.581955	7	6	0	0.800643	0.800643	0	521	0	0.923664	1	0
C	95	3700	0.586295	7	7	0	0.752412	0.813505	0.0871861	139	0	0.717647	1	0
C	95	3722	0.591124	7	8	0	0.819936	0.723473	-0.137662	26	0	0.847826	1	0
C	95	3738	0.594685	7	9	0	0.836013	0.836013	0	39	0	0.019517	1	0
C	95	3804	0.60848	7	10	0	0.807074	0.839228	0.0458874	40	0	0.809756	1	0
C	95	3814	0.610519	7	11	0	0.803859	0.803859	0	429	0	0.102062	1	0
C	95	3836	0.615005	7	12	0	0.768489	0.813505	0.0642424	102	0	0.805654	1	0
C	95	3850	0.617561	7	13	0	0.768489	0.755627	-0.018355	1152	0	0.131373	1	0
C	95	3882	0.622307	7	14	0	0.73955	0.77492	0.0504762	225	0	0.221311	1	0
C	95	4028	0.646642	7	15	0	0.736334	0.736334	0	529	0	0.411386	1	0
C	95	4050	0.65068	7	16	0	0.736334	0.736334	0	302	1	0.696552	1	1
C	95	4248	0.684371	8	1	0	0.836013	0.842444	0.00917749	325	0	0.918803	1	0
C	95	4318	0.694452	8	2	0	0.745981	0.845659	0.142251	102	0	0.784452	1	0
C	95	4334	0.69688	8	3	0	0.778135	0.720257	-0.0825974	45	0	0.651452	1	0
C	95	4370	0.702618	8	4	0	0.813505	0.790997	-0.0321212	148	0	0	1	0
C	95	4584	0.722674	8	5	0	0.723473	0.819936	0.137662	302	1	0.493103	1	0
C	95	4668	0.73067	8	6	0	0.765273	0.710611	-0.0780086	302	1	0.510345	1	0
C	95	5084	0.757069	8	7	0	0.681672	0.797428	0.165195	164	0	0.952991	1	0
C	95	5180	0.761625	8	8	0	0.55627	0.665595	0.156017	26	0	0.59058	1	0
C	95	5214	0.763123	8	9	0	0.604502	0.543408	-0.0871861	26	0	0.663043	1	0
C	95	5254	0.765205	8	10	0	0.610932	0.610932	0	524	0	0.246032	1	0
C	95	5340	0.770103	8	11	0	0.652733	0.607717	-0.0642424	164	0	0.790598	1	0
C	95	5418	0.774567	8	12	0	0.639871	0.655949	0.0229437	325	0	0.923077	1	0
C	95	5440	0.775956	8	13	0	0.684887	0.633441	-0.0734199	291	1	0.650754	1	0
C	95	5458	0.776904	8	14	0	0.726688	0.681672	-0.0642424	445	0	0.844311	1	1
C	95	5828	0.788555	9	1	0	0.807074	0.842444	0.0504762	524	0	0.551587	1	1
C	95	5914	0.790902	10	1	0	0.787781	0.864952	0.11013	82	0	0.948	1	0
C	95	5988	0.79368	10	2	0	0.678457	0.77492	0.137662	265	0	0.777202	1	1
C	95	6034	0.796371	11	1	0	0.707395	0.672026	-0.0504762	102	0	0.879859	1	1
C	95	6236	0.811224	12	1	0	0.81672	0.649518	-0.238615	484	0	0.815217	1	0
C	95	6278	0.814551	12	2	0	0.839228	0.829582	-0.0137662	365	1	0.637324	1	0
C	95	6436	0.825583	12	3	0	0.839228	0.839228	0	365	1	0.644366	1	0
C	95	6586	0.831204	12	4	0	0.562701	0.848875	0.408398	180	0	0.689266	1	1
C	95	6868	0.84087	13	1	0	0.858521	0.858521	0	66	0	0	1	0
C	95	6918	0.843747	13	2	0	0.81672	0.871383	0.0780086	82	0	0.884	1	0
C	95	6936	0.844853	13	3	0	0.829582	0.797428	-0.0458874	113	0	0	1	0
C	95	6944	0.845346	13	4	0	0.836013	0.836013	0	16	0	0	1	0
C	95	6950	0.845716	13	5	0	0.836013	0.836013	0	39	0	0	1	0
C	95	7020	0.849621	13	6	0	0.848875	0.829582	-0.0275325	529	0	1	1	0
C	95	7118	0.854811	13	7	0	0.900322	0.85209	-0.0688311	365	1	0.552817	1	0
C	95	7412	0.861975	13	8	0	0.874598	0.906752	0.0458874	405	0	0.00993007	1	0
C	95	7470	0.862332	13	9	0	0.787781	0.877814	0.128485	82	0	0.94	1	0
C	95	7520	0.862675	13	10	0	0.771704	0.784566	0.018355	220	0	0.80663	1	0
C	95	7576	0.863108	13	11	0	0.81672	0.765273	-0.0734199	302	1	0.641379	1	0
C	95	7706	0.864738	13	12	0	0.803859	0.823151	0.0275325	325	0	0.918803	1	0
C	95	7748	0.865387	13	13	0	0.819936	0.800643	-0.0275325	102	0	0.911661	1	0
C	95	7824	0.866583	13	14	0	0.803859	0.823151	0.0275325	26	0	0.884058	1	0
C	95	7910	0.868547	13	15	0	0.826367	0.797428	-0.0412987	42	0	1	1	0
C	95	8280	0.873595	13	16	0	0.829582	0.832797	0.00458874	291	1	0.809045	1	0
C	95	8296	0.873677	13	17	0	0.848875	0.813505	-0.0504762	445	0	0.946108	1	0
C	95	8392	0.873972	13	18	0	0.864952	0.861736	-0.00458874	291	1	0.746231	1	0
C	95	8434	0.874136	13	19	0	0.855305	0.868167	0.018355	291	1	0.829146	1	1
C	95	8588	0.876066	14	1	1	0.794212	0.855305	0.0871861	111	0	0.69434	0	0
C	95	8552	0.875503	14	2	1	0.826367	0.829582	0.00458874	82	0	0.984	1	0
C	95	8626	0.876518	14	3	0	0.807074	0.784566	-0.0321212	1165	0	0.82266	1	0
C	95	8730	0.87825	14	4	0	0.771704	0.81672	0.0642424	325	0	0.867521	1	0
C	95	8784	0.879374	14	5	0	0.797428	0.765273	-0.0458874	325	0	0.867521	1	0
C	95	9084	0.885231	14	6	0	0.826367	0.800643	-0.0367099	529	0	0.554455	1	0
C	95	9368	0.88755	14	7	0	0.700965	0.829582	0.18355	445	0	0.904192	1	1
C	95	9948	0.899764	15	1	0	0.971061	1	0.0412987	111	0	0.990566	1	0
C	95	9990	0.900621	15	2	0	0.971061	0.971061	0	405	0	0	1	0
C	95	10030	0.901484	15	3	0	0.971061	0.971061	0	102	0	0.438163	1	0
C	95	10146	0.904302	15	4	0	0.881029	0.977492	0.137662	265	0	0.994819	1	0
C	95	10170	0.90496	15	5	0	0.874598	0.874598	0	173	0	0.940909	1	0
C	95	10348	0.910232	15	6	0	0.610932	0.877814	0.380866	365	1	0.397887	1	0
C	95	10398	0.911974	15	7	0	0.636656	0.604502	-0.0458874	325	0	1.1453	1	1
C	95	10828	0.924234	16	1	0	0.832797	0.810289	-0.0321212	365	1	0.669014	1	0
C	95	10854	0.925501	16	2	0	0.836013	0.836013	0	521	0	0	1	0
C	95	10880	0.926814	16	3	0	0.85209	0.832797	-0.0275325	429	0	0.93299	1	0
C	95	10912	0.92858	16	4	0	0.868167	0.85209	-0.0229437	180	0	1.0339	1	0
C	95	11022	0.933837	16	5	0	0.807074	0.877814	0.100952	529	0	0.060396	1	0
C	95	11340	0.947063	16	6	0	0.301608	0.803859	0.716762	102	0	0.438163	1	1
C	95	11554	0.954116	17	1	0	0.807074	0.807074	0	325	0	0.991453	1	0
C	95	11622	0.956756	17	2	0	0.800643	0.807074	0.00917749	45	0	0.954357	1	0
C	95	11652	0.958016	17	3	0	0.765273	0.807074	0.0596537	26	0	0.952899	1	0
C	95	11716	0.961007	17	4	0	0.797428	0.755627	-0.0596537	203	0	1.02941	1	0
C	95	11724	0.961348	17	5	0	0.800643	0.800643	0	429	0	1.02062	1	0
C	95	11740	0.962051	17	6	0	0.790997	0.800643	0.0137662	365	1	0.573944	1	0
C	95	11748	0.962478	17	7	0	0.790997	0.790997	0	16	0	6.0119	1	0
C	95	11772	0.96376	17	8	0	0.794212	0.790997	-0.00458874	42	0	0.741036	1	0
C	95	11882	0.969502	17	9	0	0.794212	0.794212	0	16	0	6.0119	1	0
C	95	11906	0.970799	17	10	0	0.794212	0.794212	0	66	0	0.177419	1	0
C	95	11944	0.972546	17	11	0	0.784566	0.794212	0.0137662	229	0	0.834862	1	0
C	95	11950	0.972623	17	12	0	0.784566	0.784566	0	16	0	6.0119	1	1
C	95	12210	0.974525	19	1	0	0.778135	0.73955	-0.0550649	365	1	0.566901	1	0
C	95	12280	0.974689	19	2	0	0.77492	0.784566	0.0137662	685	0	0.382812	1	0
C	95	12394	0.974802	19	3	0	0.742765	0.778135	0.0504762	302	1	0.493103	1	0
C	95	12454	0.975515	19	4	0	0.697749	0.73955	0.0596537	164	0	0.521368	1	0
C	95	12510	0.975705	19	5	0	0.745981	0.675241	-0.100952	524	0	0.583333	1	0
C	95	12728	0.976719	19	6	0	0.681672	0.765273	0.119307	365	1	0.514085	1	0
C	95	12976	0.977102	19	7	0	0.633441	0.684887	0.0734199	291	1	0.713568	1	0
C	95	13016	0.977053	19	8	0	0.688103	0.617363	-0.100952	524	0	0.420635	1	0
C	95	13378	0.982384	19	9	0	0.678457	0.70418	0.0367099	139	0	0.635294	1	0
C	95	13518	0.984847	19	10	0	0.659164	0.675241	0.0229437	40	0	0.995122	1	0
C	95	13750	0.9912	19	11	0	0.659164	0.659164	0	220	0	0.856354	1	1
C	291	2416	0.131032	2	1	1	0.59799	0.839196	0.445107	102	0	0.360424	0	0
C	291	2422	0.134201	2	2	1	0.560302	0.623116	0.115913	139	0	0.701961	1	0
C	291	2464	0.154638	2	3	0	0.376884	0.557789	0.333831	524	0	0.698413	1	1
C	291	2626	0.235257	3	1	0	0.811558	0.761307	-0.0927307	524	0	0.148413	1	0
C	291	2636	0.239442	3	2	0	0.846734	0.81407	-0.060275	111	0	0.836792	1	0
C	291	2650	0.245188	3	3	0	0.796482	0.876884	0.148369	524	0	0.0698413	1	0
C	291	2662	0.249891	3	4	0	0.776382	0.776382	0	95	1	0.834416	1	0
C	291	2678	0.256418	3	5	0	0.766332	0.781407	0.0278192	529	0	0.0137129	1	0
C	291	2698	0.263892	3	6	0	0.761307	0.761307	0	302	1	0.589655	1	0
C	291	2716	0.272063	3	7	0	0.736181	0.771357	0.0649115	179	0	NaN	1	0
C	291	2754	0.287655	3	8	0	0.585427	0.733668	0.273556	66	0	0.00696774	1	0
C	291	2778	0.297492	3	9	0	0.467337	0.592965	0.231827	225	0	0.0946721	1	0
C	291	2840	0.322586	3	10	2	0.172362	0.472864	0.55453	164	0	0.000901709	0	0
C	291	2842	0.323385	3	11	2	0.16206	0.286683	0.229972	524	0	0.694444	1	1
C	291	3026	0.396862	4	1	0	0.791457	0.791457	0	521	0	0.29542	1	0
C	291	3110	0.425977	4	2	0	0.731156	0.806533	0.139096	111	0	0.633962	1	0
C	291	3168	0.442251	4	3	0	0.525126	0.726131	0.370923	164	0	0.517094	1	0
C	291	3244	0.465403	4	4	3	0.203518	0.524623	0.592549	220	0	0.267956	0	0
C	291	3244	0.465403	4	5	3	0.203518	0.416583	0.393178	524	0	0.404762	1	0
C	291	3270	0.473987	4	6	0	0.28392	0.181407	-0.189171	429	0	0.0572165	1	1
C	291	3494	0.540246	5	1	0	0.889447	0.806533	-0.153006	302	1	0.77931	1	0
C	291	3518	0.545614	5	2	0	0.849246	0.924623	0.139096	173	0	0.0418182	1	0
C	291	3558	0.554388	5	3	0	0.778894	0.844221	0.12055	229	0	0.761468	1	0
C	291	3608	0.565957	5	4	4	0.766332	0.773869	0.0139096	82	0	0.0964	0	0
C	291	3602	0.564528	5	5	4	0.766332	0.766332	0	265	0	0.57513	1	1
C	291	3794	0.606441	6	1	5	0.319095	0.834171	0.95049	102	0	0.575972	0	0
C	291	3792	0.606033	6	2	5	0.329146	0.708543	0.700117	45	0	0.00125311	1	0
C	291	3818	0.611334	6	3	0	0.309045	0.309045	0	529	0	0.772277	1	0
C	291	3828	0.613373	6	4	0	0.309045	0.309045	0	524	0	0.666667	1	1
C	291	3988	0.639938	7	1	0	0.670854	0.640704	-0.0556384	98	1	0.645161	1	0
C	291	4020	0.645304	7	2	0	0.675879	0.675879	0	139	0	0.74902	1	0
C	291	4040	0.648838	7	3	0	0.678392	0.673367	-0.00927307	66	0	1	1	0
C	291	4062	0.652905	7	4	6	0.680905	0.680905	0	329	0	0.870466	0	0
C	291	4092	0.658493	7	5	6	0.680905	0.680905	0	113	0	0	1	0
C	291	4110	0.661839	7	6	0	0.680905	0.680905	0	220	0	0.972376	1	1
C	291	4302	0.692147	8	1	0	0.771357	0.874372	0.190098	1165	0	0.444828	1	0
C	291	4312	0.693587	8	2	0	0.766332	0.766332	0	153	0	0.858289	1	1
C	291	4498	0.715143	9	1	0	0.577889	0.773869	0.36165	164	0	0.632479	1	0
C	291	4504	0.715644	9	2	0	0.570352	0.570352	0	524	0	0.531746	1	0
C	291	4534	0.718274	9	3	0	0.660804	0.562814	-0.180825	164	0	0.688034	1	0
C	291	4658	0.729739	9	4	0	0.592965	0.673367	0.148369	111	0	0.822642	1	0
C	291	4678	0.731535	9	5	0	0.58794	0.58794	0	164	0	0.854701	1	1
C	291	4900	0.747566	10	1	0	0.889447	0.962312	0.13446	164	0	0.854701	1	0
C	291	4994	0.752078	10	2	0	0.763819	0.889447	0.231827	98	1	0.741935	1	0
C	291	5008	0.752821	10	3	0	0.773869	0.758794	-0.0278192	139	0	0.85098	1	0
C	291	5036	0.7544	10	4	0	0.708543	0.78392	0.139096	1152	0	0.0192157	1	0
C	291	5056	0.755517	10	5	0	0.824121	0.678392	-0.268919	102	0	0.911661	1	0
C	291	5112	0.758356	10	6	0	0.81407	0.851759	0.069548	220	0	0.895028	1	1
C	291	5266	0.765895	11	1	0	0.640704	0.811558	0.315284	302	1	0.427586	1	1
C	291	5400	0.77346	12	1	0	0.653266	0.660804	0.0139096	229	0	0.0642202	1	0
C	291	5440	0.775956	12	2	0	0.680905	0.643216	-0.069548	95	1	0.646104	1	0
C	291	5452	0.776588	12	3	0	0.708543	0.683417	-0.0463653	203	0	0.494118	1	1
C	291	5668	0.785385	13	1	0	0.69598	0.71608	0.0370923	302	1	0.672414	1	0
C	291	5710	0.786421	13	2	0	0.613065	0.70603	0.171552	82	0	0.956	1	0
C	291	5732	0.786801	13	3	0	0.638191	0.58794	-0.0927307	302	1	0.72069	1	0
C	291	5830	0.7886	13	4	0	0.419598	0.655779	0.435834	265	0	0.0376166	1	1
C	291	6038	0.796604	14	1	0	0.967337	0.874372	-0.171552	302	1	0.768966	1	0
C	291	6134	0.803378	14	2	0	0.964824	0.977387	0.0231827	365	1	0.609155	1	0
C	291	6158	0.805138	14	3	0	0.962312	0.962312	0	685	0	0.837891	1	0
C	291	6236	0.811224	14	4	0	0.849246	0.969849	0.222554	325	0	0.92735	1	0
C	291	6272	0.814072	14	5	0	0.89196	0.839196	-0.0973672	325	0	0.893162	1	1
C	291	6486	0.827571	15	1	0	0.826633	0.821608	-0.00927307	164	0	0.760684	1	0
C	291	6534	0.829406	15	2	0	0.791457	0.831658	0.0741846	203	0	0.619608	1	0
C	291	6628	0.832183	15	3	7	0.771357	0.786432	0.0278192	102	0	0.879859	0	0
C	291	6614	0.831874	15	4	7	0.773869	0.773869	0	111	0	0.782075	1	0
C	291	6728	0.835481	15	5	0	0.78392	0.768844	-0.0278192	164	0	0.837607	1	1
C	291	7042	0.850778	17	1	0	0.773869	0.766332	-0.0139096	302	1	0.662069	1	1
C	291	7188	0.858197	18	1	0	0.788945	0.773869	-0.0278192	113	0	0	1	0
C	291	7282	0.860354	18	2	0	0.78392	0.788945	0.00927307	66	0	0.00404516	1	0
C	291	7298	0.860713	18	3	0	0.78392	0.78392	0	39	0	0	1	0
C	291	7480	0.862366	18	4	0	0.69598	0.78392	0.162279	325	0	0.705128	1	1
C	291	7822	0.866541	19	1	0	0.90201	0.844221	-0.10664	164	0	0.803419	1	0
C	291	7840	0.866931	19	2	0	0.834171	0.914573	0.148369	325	0	0.837607	1	0
C	291	7852	0.86721	19	3	0	0.851759	0.811558	-0.0741846	529	0	0.044604	1	0
C	291	7898	0.868273	19	4	0	0.992462	0.856784	-0.250373	102	0	0.964664	1	0
C	291	7922	0.868821	19	5	0	0.866834	1.0201	0.282829	102	0	0.872792	1	0
C	291	7936	0.869111	19	6	0	0.846734	0.846734	0	160	0	0.926941	1	0
C	291	7952	0.869437	19	7	0	0.859296	0.844221	-0.0278192	139	0	0.858824	1	0
C	291	7996	0.870409	19	8	0	0.80402	0.871859	0.125186	164	0	0.782051	1	0
C	291	8034	0.871166	19	9	0	0.859296	0.788945	-0.129823	203	0	0.860784	1	1
C	291	8280	0.873595	20	1	0	0.751256	0.81407	0.115913	95	1	0.837662	1	0
C	291	8392	0.873972	20	2	0	0.826633	0.743719	-0.153006	95	1	0.87013	1	0
C	291	8400	0.873987	20	3	0	0.829146	0.829146	0	16	0	0.17619	1	0
C	291	8434	0.874136	20	4	0	0.819095	0.831658	0.0231827	95	1	0.873377	1	0
C	291	8520	0.875152	20	5	0	0.816583	0.816583	0	39	0	0.835227	1	0
C	291	8560	0.875595	20	6	0	0.846734	0.809045	-0.069548	160	0	0.990868	1	0
C	291	8648	0.876841	20	7	0	0.824121	0.869347	0.0834576	102	0	0.413428	1	0
C	291	8796	0.87964	20	8	0	0.806533	0.809045	0.00463653	26	0	0.92029	1	0
C	291	8824	0.880232	20	9	0	0.81407	0.806533	-0.0139096	45	0	0.93361	1	0
C	291	8848	0.880753	20	10	0	0.79397	0.819095	0.0463653	139	0	0.827451	1	0
C	291	8948	0.882662	20	11	0	0.821608	0.786432	-0.0649115	102	0	0.434629	1	0
C	291	9074	0.885068	20	12	0	0.748744	0.829146	0.148369	111	0	0.764151	1	0
C	291	9086	0.885263	20	13	0	0.743719	0.743719	0	302	1	0.703448	1	1
C	291	9704	0.893917	21	1	0	0.650754	0.733668	0.153006	302	1	0.675862	1	0
C	291	9906	0.898722	21	2	0	0.640704	0.650754	0.0185461	164	0	0.75641	1	0
C	291	10022	0.901311	21	3	0	0.610553	0.648241	0.069548	524	0	0	1	1
C	291	10164	0.904795	22	1	0	0.58794	0.600503	0.0231827	139	0	0.74902	1	0
C	291	10182	0.905289	22	2	0	0.638191	0.577889	-0.111277	139	0	0.764706	1	0
C	291	10194	0.905618	22	3	0	0.648241	0.648241	0	173	0	0.940909	1	0
C	291	10690	0.91951	22	4	0	0.58794	0.650754	0.115913	325	0	0.995726	1	0
C	291	10704	0.91977	22	5	0	0.585427	0.585427	0	66	0	0.178065	1	0
C	291	10804	0.923162	22	6	0	0.582915	0.585427	0.00463653	325	0	1.12393	1	0
C	291	10982	0.932186	22	7	0	0.590452	0.582915	-0.0139096	365	1	0.626761	1	0
C	291	11032	0.934271	22	8	0	0.71608	0.582915	-0.245736	82	0	0.968	1	1
C	291	11160	0.940021	23	1	0	0.723618	0.723618	0	302	1	0.593103	1	0
C	291	11436	0.950086	23	2	0	0.763819	0.723618	-0.0741846	302	1	0.593103	1	0
C	291	11484	0.951666	23	3	0	0.68593	0.773869	0.162279	180	0	1.10734	1	0
C	291	11500	0.952213	23	4	0	0.728643	0.660804	-0.125186	180	0	1.40678	1	1
C	291	11618	0.956601	24	1	0	0.711055	0.748744	0.069548	529	0	0.470792	1	0
C	291	11672	0.958939	24	2	0	0.688442	0.708543	0.0370923	42	0	0.87251	1	0
C	291	11920	0.971515	24	3	0	0.718593	0.683417	-0.0649115	26	0	0.905797	1	0
C	291	12076	0.973665	24	4	0	0.721106	0.721106	0	111	0	0.962264	1	0
C	291	12278	0.974693	24	5	0	0.660804	0.723618	0.115913	98	1	0.548387	1	0
C	291	12384	0.974725	24	6	0	0.665829	0.658291	-0.0139096	164	0	0.782051	1	0
C	291	12568	0.976009	24	7	0	0.711055	0.663317	-0.0880942	98	1	0.677419	1	1
C	291	13056	0.977177	25	1	0	0.751256	0.673367	-0.143733	26	0	0.981884	1	0
C	291	13302	0.981207	25	2	0	0.756281	0.753769	-0.00463653	139	0	0.635294	1	0
C	291	13326	0.981634	25	3	0	0.756281	0.756281	0	139	0	0.635294	1	0
C	291	13874	0.997194	25	4	8	0.560302	0.758794	0.366286	365	1	0.53169	0	0
C	291	13784	0.992457	25	5	8	0.625628	0.643216	0.0324557	139	0	0.572549	1	1
