# Supplementary material for: Individual crop loads provide local control for collective food intake in ant colonies
Source: eLife. 2018 Mar 6;7:e31730. doi: 10.7554/eLife.31730 (PMC5862530; doi:10.7554/eLife.31730)
Supplement: Figure 1—source data 2. — This data also relates to Figures 2 and 6. [file elife-31730-fig1-data2.xlsx]

## Sheet: Mbin
Experiment	Forager	Time [sec]	Colony State	Number of Visit	In Trophallaxis	Crop Load	Entered Nest	Exited Nest			Each row represents a single frame in the videos of the observation experiments
A	171	3674	0.133435	2	0	0.691146	1	0
A	171	3676	0.13383	2	0	0.691146	0	0			Columns:
A	171	3678	0.134224	2	0	0.691146	0	0			Experiment	Experimental colony
A	171	3680	0.134619	2	0	0.691146	0	0			Forager	Forager ID
A	171	3682	0.135013	2	0	0.691146	0	0			Time [sec]	Time since food was introduced
A	171	3684	0.135408	2	0	0.691146	0	0			Colony State	Colony satiation level (between 0 - no food in the colony, and 1 - colony satiated), calculated as explained in Methods: Data Analysis: Food flow
A	171	3686	0.135803	2	0	0.691146	0	0			Number of visit	The serial number of the forager's visit to the nest. Note that all data begins from the forager's second visit, which is her first return to the nest after leaving for the first time.
A	171	3688	0.136197	2	1	0.691146	0	0			In trophallaxis	1 if the forager was engaged in trophallaxis in this frame, 0 otherwise
A	171	3690	0.136592	2	0	0.691146	0	0			Crop load	The forager's crop load at this frame, normalized by deviding the measurement by her maximal crop load measurement.
A	171	3692	0.136986	2	1	0.691146	0	0			Entered Nest	1 if this is the first frame in this visit, 0 otherwise
A	171	3694	0.137381	2	1	0.691146	0	0			Exited Nest	1 if this is the last frame in this visit, 0 otherwise
A	171	3696	0.137775	2	1	0.681313	0	0
A	171	3698	0.13817	2	1	0.671481	0	0
A	171	3700	0.138564	2	1	0.661649	0	0
A	171	3702	0.138959	2	1	0.651816	0	0
A	171	3704	0.139353	2	1	0.641984	0	0
A	171	3706	0.139748	2	1	0.632152	0	0
A	171	3708	0.140142	2	1	0.622319	0	0
A	171	3710	0.140537	2	1	0.612487	0	0
A	171	3712	0.140931	2	1	0.602654	0	0
A	171	3714	0.141338	2	1	0.592822	0	0
A	171	3716	0.141744	2	1	0.58299	0	0
A	171	3718	0.142151	2	1	0.573157	0	0
A	171	3720	0.142557	2	1	0.563325	0	0
A	171	3722	0.142963	2	1	0.553493	0	0
A	171	3724	0.14337	2	1	0.54366	0	0
A	171	3726	0.143776	2	1	0.533828	0	0
A	171	3728	0.14419	2	1	0.523996	0	0
A	171	3730	0.144594	2	1	0.514163	0	0
A	171	3732	0.144999	2	1	0.504331	0	0
A	171	3734	0.145403	2	1	0.494498	0	0
A	171	3736	0.145808	2	1	0.484666	0	0
A	171	3738	0.146212	2	1	0.474834	0	0
A	171	3740	0.146617	2	1	0.465001	0	0
A	171	3742	0.147021	2	1	0.455169	0	0
A	171	3744	0.147426	2	1	0.445337	0	0
A	171	3746	0.14783	2	1	0.435504	0	0
A	171	3748	0.148235	2	1	0.425672	0	0
A	171	3750	0.148639	2	1	0.415839	0	0
A	171	3752	0.149044	2	1	0.406007	0	0
A	171	3754	0.149448	2	1	0.396175	0	0
A	171	3756	0.149853	2	1	0.386342	0	0
A	171	3758	0.150257	2	0	0.37651	0	0
A	171	3760	0.150662	2	0	0.37651	0	0
A	171	3762	0.151066	2	0	0.37651	0	0
A	171	3764	0.151471	2	0	0.37651	0	0
A	171	3766	0.151875	2	0	0.37651	0	1
A	171	3910	0.18163	3	0	0.966995	1	0
A	171	3912	0.182059	3	0	0.966995	0	0
A	171	3914	0.182488	3	0	0.966995	0	0
A	171	3916	0.182917	3	0	0.966995	0	0
A	171	3918	0.183347	3	0	0.966995	0	0
A	171	3920	0.183776	3	0	0.966995	0	0
A	171	3922	0.184205	3	0	0.966995	0	0
A	171	3924	0.184635	3	0	0.970662	0	0
A	171	3926	0.185064	3	0	0.974329	0	0
A	171	3928	0.185493	3	1	0.977997	0	0
A	171	3930	0.185923	3	1	0.981664	0	0
A	171	3932	0.186352	3	1	0.985331	0	0
A	171	3934	0.186781	3	1	0.988998	0	0
A	171	3936	0.187211	3	1	0.992665	0	0
A	171	3938	0.18764	3	1	0.996332	0	0
A	171	3940	0.188069	3	1	0.999999	0	0
A	171	3942	0.188498	3	1	1	0	0
A	171	3944	0.188928	3	0	1	0	0
A	171	3946	0.189357	3	0	1	0	0
A	171	3948	0.189786	3	0	1	0	0
A	171	3950	0.190216	3	0	1	0	0
A	171	3952	0.190645	3	0	1	0	0
A	171	3954	0.191074	3	0	1	0	0
A	171	3956	0.191513	3	0	1	0	0
A	171	3958	0.191952	3	1	1	0	0
A	171	3960	0.19239	3	1	1	0	0
A	171	3962	0.192829	3	1	0.994836	0	0
A	171	3964	0.193268	3	1	0.989672	0	0
A	171	3966	0.193706	3	1	0.984508	0	0
A	171	3968	0.194145	3	1	0.979343	0	0
A	171	3970	0.194584	3	1	0.974179	0	0
A	171	3972	0.195022	3	1	0.969015	0	0
A	171	3974	0.195461	3	1	0.963851	0	0
A	171	3976	0.1959	3	1	0.958687	0	0
A	171	3978	0.196397	3	1	0.953523	0	0
A	171	3980	0.19692	3	1	0.948358	0	0
A	171	3982	0.197442	3	0	0.943194	0	0
A	171	3984	0.197965	3	0	0.93803	0	0
A	171	3986	0.198487	3	0	0.93803	0	0
A	171	3988	0.19901	3	0	0.93803	0	0
A	171	3990	0.199533	3	0	0.93803	0	0
A	171	3992	0.200055	3	0	0.93803	0	0
A	171	3994	0.200578	3	0	0.93803	0	0
A	171	3996	0.201101	3	0	0.93803	0	0
A	171	3998	0.201583	3	1	0.93803	0	0
A	171	4000	0.202066	3	1	0.93803	0	0
A	171	4002	0.202549	3	1	0.929188	0	0
A	171	4004	0.203031	3	1	0.920345	0	0
A	171	4006	0.203516	3	1	0.911503	0	0
A	171	4008	0.204001	3	1	0.90266	0	0
A	171	4010	0.204487	3	1	0.893818	0	0
A	171	4012	0.204972	3	1	0.884975	0	0
A	171	4014	0.205457	3	1	0.876133	0	0
A	171	4016	0.205942	3	1	0.86729	0	0
A	171	4018	0.20637	3	1	0.858448	0	0
A	171	4020	0.206797	3	1	0.849605	0	0
A	171	4022	0.207225	3	1	0.840763	0	0
A	171	4024	0.207653	3	1	0.83192	0	0
A	171	4026	0.20808	3	1	0.823078	0	0
A	171	4028	0.208508	3	1	0.814235	0	0
A	171	4030	0.208936	3	1	0.805393	0	0
A	171	4032	0.209364	3	1	0.79655	0	0
A	171	4034	0.209791	3	1	0.787708	0	0
A	171	4036	0.210219	3	1	0.778865	0	0
A	171	4038	0.210647	3	1	0.770023	0	0
A	171	4040	0.211074	3	1	0.76118	0	0
A	171	4042	0.211502	3	1	0.752338	0	0
A	171	4044	0.21193	3	1	0.743495	0	0
A	171	4046	0.212358	3	1	0.734653	0	0
A	171	4048	0.212784	3	1	0.72581	0	0
A	171	4050	0.21321	3	1	0.716968	0	0
A	171	4052	0.213636	3	1	0.708125	0	0
A	171	4054	0.214062	3	1	0.699283	0	0
A	171	4056	0.214488	3	1	0.69044	0	0
A	171	4058	0.214946	3	1	0.681598	0	0
A	171	4060	0.215404	3	1	0.672755	0	0
A	171	4062	0.215862	3	1	0.663913	0	0
A	171	4064	0.21632	3	1	0.65507	0	0
A	171	4066	0.216778	3	1	0.646228	0	0
A	171	4068	0.217236	3	1	0.637385	0	0
A	171	4070	0.217694	3	1	0.628543	0	0
A	171	4072	0.218152	3	1	0.6197	0	0
A	171	4074	0.21861	3	1	0.610858	0	0
A	171	4076	0.219068	3	1	0.602015	0	0
A	171	4078	0.219526	3	1	0.593173	0	0
A	171	4080	0.219984	3	1	0.58433	0	0
A	171	4082	0.220442	3	1	0.575488	0	0
A	171	4084	0.2209	3	1	0.566645	0	0
A	171	4086	0.221356	3	1	0.557803	0	0
A	171	4088	0.221813	3	1	0.54896	0	0
A	171	4090	0.222269	3	0	0.540118	0	0
A	171	4092	0.222689	3	0	0.540117	0	0
A	171	4094	0.223109	3	0	0.540117	0	1
A	171	4214	0.249094	4	0	0.661702	1	0
A	171	4216	0.249543	4	0	0.661702	0	0
A	171	4218	0.249992	4	0	0.661702	0	0
A	171	4220	0.250441	4	1	0.661702	0	0
A	171	4222	0.25089	4	1	0.685403	0	0
A	171	4224	0.251339	4	1	0.709103	0	0
A	171	4226	0.251788	4	1	0.732804	0	0
A	171	4228	0.252237	4	0	0.756504	0	0
A	171	4230	0.252692	4	1	0.756504	0	0
A	171	4232	0.253148	4	1	0.756504	0	0
A	171	4234	0.253604	4	0	0.756504	0	0
A	171	4236	0.254043	4	0	0.756504	0	0
A	171	4238	0.254481	4	0	0.756504	0	0
A	171	4240	0.25492	4	0	0.756504	0	0
A	171	4242	0.255359	4	0	0.756504	0	0
A	171	4244	0.255798	4	0	0.756504	0	0
A	171	4246	0.256237	4	0	0.756504	0	0
A	171	4248	0.256675	4	0	0.756504	0	0
A	171	4250	0.257114	4	0	0.756504	0	0
A	171	4252	0.257553	4	0	0.756504	0	0
A	171	4254	0.257992	4	0	0.756504	0	0
A	171	4256	0.258431	4	0	0.756504	0	0
A	171	4258	0.258839	4	0	0.756504	0	0
A	171	4260	0.259248	4	1	0.756504	0	0
A	171	4262	0.259657	4	1	0.756504	0	0
A	171	4264	0.260066	4	1	0.75568	0	0
A	171	4266	0.260474	4	1	0.754856	0	0
A	171	4268	0.260883	4	1	0.754032	0	0
A	171	4270	0.261338	4	1	0.753209	0	0
A	171	4272	0.261792	4	1	0.752385	0	0
A	171	4274	0.262247	4	1	0.751561	0	0
A	171	4276	0.262718	4	1	0.750737	0	0
A	171	4278	0.263189	4	1	0.749913	0	0
A	171	4280	0.26366	4	1	0.749089	0	0
A	171	4282	0.26413	4	1	0.748265	0	0
A	171	4284	0.264601	4	1	0.747441	0	0
A	171	4286	0.265072	4	1	0.746617	0	0
A	171	4288	0.265543	4	1	0.745793	0	0
A	171	4290	0.266022	4	1	0.744969	0	0
A	171	4292	0.2665	4	1	0.744145	0	0
A	171	4294	0.266979	4	1	0.743321	0	0
A	171	4296	0.267457	4	1	0.742497	0	0
A	171	4298	0.267932	4	1	0.741673	0	0
A	171	4300	0.268407	4	1	0.740849	0	0
A	171	4302	0.268882	4	1	0.740025	0	0
A	171	4304	0.269357	4	1	0.739202	0	0
A	171	4306	0.269832	4	1	0.738378	0	0
A	171	4308	0.270307	4	1	0.737554	0	0
A	171	4310	0.270782	4	1	0.73673	0	0
A	171	4312	0.271257	4	1	0.735906	0	0
A	171	4314	0.271732	4	1	0.735082	0	0
A	171	4316	0.272207	4	1	0.734258	0	0
A	171	4318	0.272682	4	1	0.733434	0	0
A	171	4320	0.273157	4	1	0.73261	0	0
A	171	4322	0.273632	4	1	0.731786	0	0
A	171	4324	0.274108	4	1	0.730962	0	0
A	171	4326	0.274584	4	1	0.730138	0	0
A	171	4328	0.275061	4	1	0.729314	0	0
A	171	4330	0.275537	4	1	0.72849	0	0
A	171	4332	0.276014	4	1	0.727666	0	0
A	171	4334	0.27649	4	1	0.726842	0	0
A	171	4336	0.276967	4	1	0.726019	0	0
A	171	4338	0.277443	4	1	0.725195	0	0
A	171	4340	0.277919	4	1	0.724371	0	0
A	171	4342	0.278396	4	1	0.723547	0	0
A	171	4344	0.278872	4	1	0.722723	0	0
A	171	4346	0.279349	4	1	0.721899	0	0
A	171	4348	0.279825	4	1	0.721075	0	0
A	171	4350	0.280302	4	1	0.720251	0	0
A	171	4352	0.280778	4	1	0.719427	0	0
A	171	4354	0.281255	4	1	0.718603	0	0
A	171	4356	0.281731	4	1	0.717779	0	0
A	171	4358	0.282207	4	1	0.716955	0	0
A	171	4360	0.282684	4	1	0.716131	0	0
A	171	4362	0.28316	4	1	0.715307	0	0
A	171	4364	0.283637	4	1	0.714483	0	0
A	171	4366	0.284113	4	1	0.713659	0	0
A	171	4368	0.28459	4	0	0.713659	0	0
A	171	4370	0.285066	4	0	0.713659	0	0
A	171	4372	0.285542	4	0	0.713659	0	0
A	171	4374	0.286013	4	0	0.713659	0	0
A	171	4376	0.286483	4	0	0.713659	0	0
A	171	4378	0.286953	4	1	0.713659	0	0
A	171	4380	0.287424	4	1	0.713659	0	0
A	171	4382	0.287886	4	1	0.713659	0	0
A	171	4384	0.288348	4	1	0.713659	0	0
A	171	4386	0.28881	4	0	0.713659	0	0
A	171	4388	0.289272	4	0	0.713659	0	0
A	171	4390	0.289735	4	0	0.713659	0	0
A	171	4392	0.290197	4	1	0.713659	0	0
A	171	4394	0.290659	4	1	0.713659	0	0
A	171	4396	0.291121	4	1	0.709754	0	0
A	171	4398	0.291583	4	1	0.705849	0	0
A	171	4400	0.292045	4	1	0.701943	0	0
A	171	4402	0.292508	4	1	0.698038	0	0
A	171	4404	0.29297	4	1	0.694132	0	0
A	171	4406	0.293432	4	1	0.690227	0	0
A	171	4408	0.293909	4	1	0.686321	0	0
A	171	4410	0.294385	4	1	0.682416	0	0
A	171	4412	0.294862	4	0	0.682416	0	0
A	171	4414	0.295339	4	0	0.682416	0	0
A	171	4416	0.295822	4	0	0.682416	0	0
A	171	4418	0.296305	4	0	0.682416	0	0
A	171	4420	0.296788	4	0	0.682416	0	1
A	171	4560	0.328574	5	0	0.869896	1	0
A	171	4562	0.329101	5	0	0.869896	0	0
A	171	4564	0.329627	5	0	0.869896	0	0
A	171	4566	0.330154	5	0	0.869896	0	0
A	171	4568	0.330681	5	0	0.869896	0	0
A	171	4570	0.331207	5	0	0.869896	0	0
A	171	4572	0.331734	5	0	0.869896	0	0
A	171	4574	0.332261	5	0	0.869896	0	0
A	171	4576	0.332788	5	0	0.869896	0	0
A	171	4578	0.333314	5	0	0.869896	0	0
A	171	4580	0.333816	5	1	0.869896	0	0
A	171	4582	0.334317	5	1	0.863239	0	0
A	171	4584	0.334818	5	1	0.856582	0	0
A	171	4586	0.335319	5	1	0.849925	0	0
A	171	4588	0.335821	5	1	0.843269	0	0
A	171	4590	0.336284	5	1	0.836612	0	0
A	171	4592	0.336747	5	1	0.829955	0	0
A	171	4594	0.337211	5	1	0.823298	0	0
A	171	4596	0.337674	5	1	0.816641	0	0
A	171	4598	0.338137	5	1	0.809985	0	0
A	171	4600	0.3386	5	1	0.803328	0	0
A	171	4602	0.339064	5	1	0.796671	0	0
A	171	4604	0.339527	5	1	0.790014	0	0
A	171	4606	0.33999	5	1	0.783358	0	0
A	171	4608	0.340453	5	1	0.776701	0	0
A	171	4610	0.340917	5	1	0.770044	0	0
A	171	4612	0.34138	5	1	0.763387	0	0
A	171	4614	0.341843	5	1	0.75673	0	0
A	171	4616	0.342307	5	1	0.750074	0	0
A	171	4618	0.34277	5	1	0.743417	0	0
A	171	4620	0.343233	5	1	0.73676	0	0
A	171	4622	0.343696	5	1	0.730103	0	0
A	171	4624	0.34416	5	1	0.723446	0	0
A	171	4626	0.344623	5	1	0.71679	0	0
A	171	4628	0.345086	5	1	0.710133	0	0
A	171	4630	0.3455	5	1	0.703476	0	0
A	171	4632	0.345913	5	1	0.696819	0	0
A	171	4634	0.346326	5	1	0.690163	0	0
A	171	4636	0.34674	5	1	0.683506	0	0
A	171	4638	0.347153	5	1	0.676849	0	0
A	171	4640	0.347567	5	1	0.670192	0	0
A	171	4642	0.34798	5	1	0.663535	0	0
A	171	4644	0.348398	5	1	0.656879	0	0
A	171	4646	0.348816	5	1	0.650222	0	0
A	171	4648	0.349234	5	1	0.643565	0	0
A	171	4650	0.349651	5	1	0.636908	0	0
A	171	4652	0.350069	5	1	0.630252	0	0
A	171	4654	0.350443	5	1	0.623595	0	0
A	171	4656	0.350878	5	1	0.616938	0	0
A	171	4658	0.351313	5	1	0.610281	0	0
A	171	4660	0.351747	5	1	0.603624	0	0
A	171	4662	0.352176	5	1	0.596968	0	0
A	171	4664	0.352604	5	1	0.590311	0	0
A	171	4666	0.353033	5	1	0.583654	0	0
A	171	4668	0.353461	5	1	0.576997	0	0
A	171	4670	0.353889	5	1	0.57034	0	0
A	171	4672	0.354318	5	1	0.563684	0	0
A	171	4674	0.354733	5	0	0.563683	0	0
A	171	4676	0.355148	5	0	0.563683	0	0
A	171	4678	0.355563	5	0	0.563683	0	0
A	171	4680	0.355978	5	1	0.563683	0	0
A	171	4682	0.356394	5	1	0.563683	0	0
A	171	4684	0.356809	5	1	0.552527	0	0
A	171	4686	0.357224	5	1	0.541371	0	0
A	171	4688	0.357639	5	1	0.530214	0	0
A	171	4690	0.358054	5	1	0.519058	0	0
A	171	4692	0.358469	5	1	0.507901	0	0
A	171	4694	0.358884	5	1	0.496745	0	0
A	171	4696	0.359299	5	1	0.485589	0	0
A	171	4698	0.359737	5	1	0.474432	0	0
A	171	4700	0.360174	5	1	0.463276	0	0
A	171	4702	0.360611	5	1	0.45212	0	0
A	171	4704	0.361048	5	1	0.440963	0	0
A	171	4706	0.361486	5	1	0.429807	0	0
A	171	4708	0.361923	5	1	0.41865	0	0
A	171	4710	0.36236	5	1	0.407494	0	0
A	171	4712	0.362785	5	1	0.396338	0	0
A	171	4714	0.363177	5	1	0.385181	0	0
A	171	4716	0.363568	5	1	0.374025	0	0
A	171	4718	0.363959	5	1	0.362869	0	0
A	171	4720	0.36435	5	1	0.351712	0	0
A	171	4722	0.364742	5	1	0.340556	0	0
A	171	4724	0.365133	5	1	0.329399	0	0
A	171	4726	0.365517	5	1	0.318243	0	0
A	171	4728	0.36591	5	1	0.307087	0	0
A	171	4730	0.366303	5	1	0.29593	0	0
A	171	4732	0.366696	5	1	0.284774	0	0
A	171	4734	0.36709	5	1	0.273618	0	0
A	171	4736	0.367483	5	1	0.262461	0	0
A	171	4738	0.367876	5	1	0.251305	0	0
A	171	4740	0.368269	5	1	0.240148	0	0
A	171	4742	0.368662	5	1	0.228992	0	0
A	171	4744	0.369056	5	1	0.217836	0	0
A	171	4746	0.369449	5	1	0.206679	0	0
A	171	4748	0.36987	5	1	0.195523	0	0
A	171	4750	0.370291	5	1	0.184367	0	0
A	171	4752	0.370712	5	1	0.17321	0	0
A	171	4754	0.371133	5	1	0.162054	0	0
A	171	4756	0.371554	5	1	0.150897	0	0
A	171	4758	0.371975	5	1	0.139741	0	0
A	171	4760	0.372396	5	1	0.128585	0	0
A	171	4762	0.372818	5	1	0.117428	0	0
A	171	4764	0.373239	5	1	0.106272	0	0
A	171	4766	0.37366	5	1	0.0951156	0	0
A	171	4768	0.374081	5	1	0.0839592	0	0
A	171	4770	0.374502	5	0	0.0839592	0	0
A	171	4772	0.374923	5	0	0.0839592	0	0
A	171	4774	0.375344	5	0	0.0839592	0	0
A	171	4776	0.375765	5	0	0.0839592	0	0
A	171	4778	0.376187	5	0	0.0839592	0	0
A	171	4780	0.376608	5	0	0.0839592	0	1
A	171	4956	0.414648	6	0	0.480214	1	0
A	171	4958	0.415047	6	0	0.480214	0	0
A	171	4960	0.415447	6	0	0.480214	0	0
A	171	4962	0.415846	6	0	0.480214	0	0
A	171	4964	0.416246	6	0	0.480214	0	0
A	171	4966	0.416645	6	0	0.480214	0	0
A	171	4968	0.417045	6	1	0.480214	0	0
A	171	4970	0.417444	6	1	0.508586	0	0
A	171	4972	0.417844	6	1	0.536958	0	0
A	171	4974	0.418243	6	1	0.56533	0	0
A	171	4976	0.418584	6	1	0.593702	0	0
A	171	4978	0.4189	6	1	0.622073	0	0
A	171	4980	0.419215	6	1	0.650445	0	0
A	171	4982	0.419531	6	1	0.678817	0	0
A	171	4984	0.419846	6	1	0.707189	0	0
A	171	4986	0.420162	6	0	0.73556	0	0
A	171	4988	0.420477	6	0	0.73556	0	0
A	171	4990	0.420793	6	0	0.73556	0	0
A	171	4992	0.421108	6	0	0.73556	0	0
A	171	4994	0.421424	6	0	0.73556	0	0
A	171	4996	0.421739	6	0	0.73556	0	0
A	171	4998	0.422059	6	0	0.73556	0	0
A	171	5000	0.422379	6	0	0.73556	0	0
A	171	5002	0.422699	6	0	0.73556	0	0
A	171	5004	0.423017	6	0	0.73556	0	0
A	171	5006	0.423335	6	0	0.73556	0	0
A	171	5008	0.423652	6	0	0.73556	0	0
A	171	5010	0.42397	6	0	0.73556	0	0
A	171	5012	0.424288	6	0	0.73556	0	0
A	171	5014	0.424605	6	0	0.73556	0	0
A	171	5016	0.424923	6	0	0.73556	0	0
A	171	5018	0.425241	6	0	0.73556	0	0
A	171	5020	0.425558	6	0	0.73556	0	0
A	171	5022	0.425876	6	0	0.73556	0	0
A	171	5024	0.426194	6	1	0.73556	0	0
A	171	5026	0.426534	6	1	0.73556	0	0
A	171	5028	0.426875	6	1	0.72223	0	0
A	171	5030	0.427215	6	1	0.708899	0	0
A	171	5032	0.427556	6	1	0.695568	0	0
A	171	5034	0.427896	6	1	0.682237	0	0
A	171	5036	0.428237	6	1	0.668907	0	0
A	171	5038	0.428577	6	1	0.655576	0	0
A	171	5040	0.428916	6	1	0.642245	0	0
A	171	5042	0.429255	6	1	0.628914	0	0
A	171	5044	0.429593	6	0	0.615583	0	0
A	171	5046	0.429932	6	0	0.615583	0	0
A	171	5048	0.430271	6	0	0.615583	0	0
A	171	5050	0.43061	6	1	0.615583	0	0
A	171	5052	0.430949	6	1	0.615583	0	0
A	171	5054	0.431287	6	1	0.602508	0	0
A	171	5056	0.431594	6	1	0.589432	0	0
A	171	5058	0.431901	6	1	0.576357	0	0
A	171	5060	0.432208	6	0	0.576357	0	0
A	171	5062	0.432515	6	0	0.576357	0	0
A	171	5064	0.432822	6	0	0.576357	0	0
A	171	5066	0.433129	6	0	0.576357	0	0
A	171	5068	0.433435	6	0	0.576357	0	0
A	171	5070	0.433775	6	0	0.576357	0	0
A	171	5072	0.434115	6	0	0.576357	0	0
A	171	5074	0.434454	6	0	0.576357	0	0
A	171	5076	0.434794	6	0	0.576357	0	0
A	171	5078	0.435133	6	0	0.576357	0	0
A	171	5080	0.435473	6	0	0.576357	0	0
A	171	5082	0.435812	6	0	0.576357	0	0
A	171	5084	0.436153	6	0	0.576357	0	0
A	171	5086	0.436495	6	0	0.576357	0	0
A	171	5088	0.436836	6	0	0.576357	0	0
A	171	5090	0.437224	6	0	0.576357	0	0
A	171	5092	0.437611	6	0	0.576357	0	0
A	171	5094	0.437998	6	0	0.576357	0	0
A	171	5096	0.438386	6	0	0.576357	0	0
A	171	5098	0.438773	6	0	0.576357	0	0
A	171	5100	0.43916	6	0	0.576357	0	0
A	171	5102	0.439548	6	1	0.576357	0	0
A	171	5104	0.439935	6	1	0.576357	0	0
A	171	5106	0.440322	6	1	0.576357	0	0
A	171	5108	0.44071	6	0	0.576357	0	0
A	171	5110	0.441097	6	0	0.576357	0	0
A	171	5112	0.441484	6	0	0.576357	0	0
A	171	5114	0.441872	6	0	0.576357	0	0
A	171	5116	0.442259	6	0	0.576357	0	0
A	171	5118	0.442646	6	0	0.576357	0	0
A	171	5120	0.443052	6	0	0.576357	0	0
A	171	5122	0.443453	6	1	0.576357	0	0
A	171	5124	0.443854	6	1	0.576357	0	0
A	171	5126	0.444255	6	0	0.576357	0	0
A	171	5128	0.444657	6	0	0.576357	0	0
A	171	5130	0.445058	6	0	0.576357	0	0
A	171	5132	0.445459	6	0	0.576357	0	0
A	171	5134	0.44586	6	1	0.576357	0	0
A	171	5136	0.446268	6	1	0.576357	0	0
A	171	5138	0.446677	6	1	0.560818	0	0
A	171	5140	0.447085	6	1	0.545279	0	0
A	171	5142	0.44751	6	1	0.529741	0	0
A	171	5144	0.447935	6	0	0.529741	0	0
A	171	5146	0.44836	6	0	0.529741	0	0
A	171	5148	0.448786	6	0	0.529741	0	0
A	171	5150	0.449211	6	1	0.529741	0	0
A	171	5152	0.449636	6	1	0.529741	0	0
A	171	5154	0.450061	6	1	0.546363	0	0
A	171	5156	0.450486	6	1	0.562985	0	0
A	171	5158	0.450911	6	1	0.579607	0	0
A	171	5160	0.451337	6	1	0.596229	0	0
A	171	5162	0.451762	6	0	0.596229	0	0
A	171	5164	0.452176	6	0	0.596229	0	0
A	171	5166	0.452591	6	1	0.596229	0	0
A	171	5168	0.453006	6	1	0.596229	0	0
A	171	5170	0.453421	6	0	0.596229	0	0
A	171	5172	0.453802	6	0	0.596229	0	0
A	171	5174	0.454183	6	0	0.596229	0	0
A	171	5176	0.454564	6	0	0.596229	0	0
A	171	5178	0.454945	6	1	0.596229	0	0
A	171	5180	0.455326	6	1	0.596229	0	0
A	171	5182	0.455707	6	1	0.58737	0	0
A	171	5184	0.456088	6	1	0.578511	0	0
A	171	5186	0.456469	6	1	0.569652	0	0
A	171	5188	0.45685	6	1	0.560794	0	0
A	171	5190	0.457231	6	1	0.551935	0	0
A	171	5192	0.457612	6	1	0.543076	0	0
A	171	5194	0.457993	6	1	0.534217	0	0
A	171	5196	0.458375	6	1	0.525359	0	0
A	171	5198	0.45876	6	1	0.5165	0	0
A	171	5200	0.45915	6	1	0.507641	0	0
A	171	5202	0.45954	6	1	0.498782	0	0
A	171	5204	0.459929	6	1	0.489924	0	0
A	171	5206	0.460336	6	1	0.481065	0	0
A	171	5208	0.460743	6	1	0.472206	0	0
A	171	5210	0.46115	6	1	0.463347	0	0
A	171	5212	0.461557	6	1	0.454489	0	0
A	171	5214	0.461963	6	1	0.44563	0	0
A	171	5216	0.46237	6	1	0.436771	0	0
A	171	5218	0.462777	6	1	0.427912	0	0
A	171	5220	0.463184	6	1	0.419054	0	0
A	171	5222	0.463591	6	1	0.410195	0	0
A	171	5224	0.463998	6	1	0.401336	0	0
A	171	5226	0.464405	6	1	0.392477	0	0
A	171	5228	0.464805	6	1	0.383619	0	0
A	171	5230	0.465205	6	1	0.37476	0	0
A	171	5232	0.465605	6	1	0.365901	0	0
A	171	5234	0.466005	6	1	0.357042	0	0
A	171	5236	0.466406	6	1	0.348184	0	0
A	171	5238	0.466806	6	1	0.339325	0	0
A	171	5240	0.467206	6	1	0.330466	0	0
A	171	5242	0.467606	6	1	0.321607	0	0
A	171	5244	0.468006	6	1	0.312749	0	0
A	171	5246	0.468406	6	1	0.30389	0	0
A	171	5248	0.468807	6	0	0.30389	0	0
A	171	5250	0.469207	6	0	0.30389	0	0
A	171	5252	0.469607	6	0	0.30389	0	0
A	171	5254	0.470007	6	0	0.30389	0	0
A	171	5256	0.470407	6	0	0.30389	0	1
A	171	5586	0.533318	7	0	0.681172	1	0
A	171	5588	0.533682	7	0	0.681172	0	0
A	171	5590	0.534045	7	0	0.681172	0	0
A	171	5592	0.534409	7	0	0.681172	0	0
A	171	5594	0.534773	7	0	0.681172	0	0
A	171	5596	0.535137	7	0	0.681172	0	0
A	171	5598	0.535501	7	0	0.681172	0	0
A	171	5600	0.535864	7	0	0.681172	0	0
A	171	5602	0.536228	7	0	0.681172	0	0
A	171	5604	0.536592	7	0	0.681172	0	0
A	171	5606	0.53695	7	1	0.681172	0	0
A	171	5608	0.537307	7	1	0.681172	0	0
A	171	5610	0.537665	7	1	0.681172	0	0
A	171	5612	0.538023	7	0	0.681172	0	0
A	171	5614	0.53838	7	0	0.681172	0	0
A	171	5616	0.538738	7	0	0.681172	0	0
A	171	5618	0.539096	7	0	0.681172	0	0
A	171	5620	0.539453	7	0	0.681172	0	0
A	171	5622	0.539811	7	0	0.681172	0	0
A	171	5624	0.540169	7	0	0.681172	0	0
A	171	5626	0.540526	7	1	0.681172	0	0
A	171	5628	0.540893	7	1	0.681172	0	0
A	171	5630	0.54126	7	1	0.656456	0	0
A	171	5632	0.541627	7	1	0.631741	0	0
A	171	5634	0.541994	7	1	0.607026	0	0
A	171	5636	0.542361	7	0	0.607026	0	0
A	171	5638	0.542728	7	1	0.607026	0	0
A	171	5640	0.543095	7	1	0.607026	0	0
A	171	5642	0.543457	7	1	0.616146	0	0
A	171	5644	0.543819	7	1	0.625267	0	0
A	171	5646	0.544182	7	1	0.634387	0	0
A	171	5648	0.544544	7	1	0.643507	0	0
A	171	5650	0.544907	7	1	0.652628	0	0
A	171	5652	0.545269	7	1	0.661748	0	0
A	171	5654	0.545571	7	1	0.670868	0	0
A	171	5656	0.545872	7	1	0.679988	0	0
A	171	5658	0.546173	7	1	0.689109	0	0
A	171	5660	0.546481	7	1	0.698229	0	0
A	171	5662	0.546789	7	1	0.707349	0	0
A	171	5664	0.547097	7	1	0.71647	0	0
A	171	5666	0.547404	7	1	0.72559	0	0
A	171	5668	0.547712	7	1	0.73471	0	0
A	171	5670	0.54802	7	0	0.743831	0	0
A	171	5672	0.548328	7	0	0.743831	0	0
A	171	5674	0.548635	7	0	0.743831	0	0
A	171	5676	0.548943	7	0	0.743831	0	0
A	171	5678	0.549251	7	0	0.743831	0	0
A	171	5680	0.549559	7	0	0.743831	0	0
A	171	5682	0.549866	7	0	0.743831	0	0
A	171	5684	0.550174	7	0	0.743831	0	0
A	171	5686	0.550482	7	0	0.743831	0	0
A	171	5688	0.55079	7	0	0.743831	0	0
A	171	5690	0.551097	7	1	0.743831	0	0
A	171	5692	0.551405	7	1	0.743831	0	0
A	171	5694	0.551713	7	1	0.731355	0	0
A	171	5696	0.551998	7	1	0.718879	0	0
A	171	5698	0.552284	7	0	0.706404	0	0
A	171	5700	0.55257	7	0	0.706404	0	0
A	171	5702	0.552856	7	0	0.706404	0	0
A	171	5704	0.553141	7	0	0.706404	0	0
A	171	5706	0.553427	7	0	0.706404	0	0
A	171	5708	0.553713	7	0	0.706404	0	0
A	171	5710	0.553998	7	0	0.706404	0	0
A	171	5712	0.554318	7	0	0.706404	0	0
A	171	5714	0.554638	7	0	0.706404	0	0
A	171	5716	0.554957	7	0	0.706404	0	0
A	171	5718	0.555277	7	0	0.706404	0	0
A	171	5720	0.555597	7	0	0.706404	0	0
A	171	5722	0.555917	7	0	0.706404	0	0
A	171	5724	0.556244	7	0	0.706404	0	0
A	171	5726	0.556572	7	0	0.706404	0	0
A	171	5728	0.556899	7	0	0.706404	0	0
A	171	5730	0.557226	7	0	0.706404	0	0
A	171	5732	0.557555	7	0	0.706404	0	0
A	171	5734	0.557883	7	0	0.706404	0	0
A	171	5736	0.558211	7	0	0.706404	0	0
A	171	5738	0.558539	7	1	0.706404	0	0
A	171	5740	0.558867	7	1	0.706404	0	0
A	171	5742	0.559196	7	1	0.706404	0	0
A	171	5744	0.559524	7	0	0.706404	0	0
A	171	5746	0.559824	7	0	0.706404	0	0
A	171	5748	0.560124	7	0	0.706404	0	0
A	171	5750	0.560425	7	0	0.706404	0	0
A	171	5752	0.560725	7	0	0.706404	0	0
A	171	5754	0.561025	7	0	0.706404	0	0
A	171	5756	0.561325	7	0	0.706404	0	0
A	171	5758	0.561626	7	0	0.706404	0	0
A	171	5760	0.561926	7	1	0.706404	0	0
A	171	5762	0.562226	7	1	0.706404	0	0
A	171	5764	0.562527	7	1	0.704348	0	0
A	171	5766	0.562827	7	1	0.702292	0	0
A	171	5768	0.563127	7	1	0.700236	0	0
A	171	5770	0.563427	7	1	0.69818	0	0
A	171	5772	0.563728	7	1	0.696124	0	0
A	171	5774	0.564028	7	1	0.694068	0	0
A	171	5776	0.564328	7	1	0.692012	0	0
A	171	5778	0.564628	7	1	0.689956	0	0
A	171	5780	0.564929	7	1	0.6879	0	0
A	171	5782	0.565229	7	1	0.685845	0	0
A	171	5784	0.565529	7	1	0.683789	0	0
A	171	5786	0.565829	7	1	0.681733	0	0
A	171	5788	0.56613	7	1	0.679677	0	0
A	171	5790	0.56643	7	1	0.677621	0	0
A	171	5792	0.56673	7	1	0.675565	0	0
A	171	5794	0.56703	7	1	0.673509	0	0
A	171	5796	0.567331	7	1	0.671453	0	0
A	171	5798	0.567602	7	0	0.669397	0	0
A	171	5800	0.567874	7	1	0.669397	0	0
A	171	5802	0.568145	7	1	0.669397	0	0
A	171	5804	0.568416	7	1	0.640222	0	0
A	171	5806	0.568688	7	1	0.611046	0	0
A	171	5808	0.568959	7	0	0.58187	0	0
A	171	5810	0.569243	7	0	0.58187	0	0
A	171	5812	0.569526	7	0	0.58187	0	0
A	171	5814	0.56981	7	0	0.58187	0	0
A	171	5816	0.570093	7	0	0.58187	0	0
A	171	5818	0.570377	7	0	0.58187	0	0
A	171	5820	0.57066	7	0	0.58187	0	0
A	171	5822	0.570936	7	0	0.58187	0	0
A	171	5824	0.571212	7	0	0.58187	0	0
A	171	5826	0.571488	7	0	0.58187	0	0
A	171	5828	0.571763	7	0	0.58187	0	0
A	171	5830	0.572039	7	0	0.58187	0	0
A	171	5832	0.572315	7	0	0.58187	0	0
A	171	5834	0.57259	7	0	0.58187	0	0
A	171	5836	0.572866	7	0	0.58187	0	0
A	171	5838	0.573142	7	0	0.58187	0	0
A	171	5840	0.573417	7	0	0.58187	0	0
A	171	5842	0.573693	7	1	0.58187	0	0
A	171	5844	0.573969	7	1	0.58187	0	0
A	171	5846	0.574245	7	1	0.582523	0	0
A	171	5848	0.57452	7	1	0.583176	0	0
A	171	5850	0.574796	7	1	0.58383	0	0
A	171	5852	0.575072	7	1	0.584483	0	0
A	171	5854	0.575347	7	1	0.585136	0	0
A	171	5856	0.575623	7	1	0.585789	0	0
A	171	5858	0.575899	7	1	0.586442	0	0
A	171	5860	0.576174	7	1	0.587095	0	0
A	171	5862	0.57645	7	1	0.587748	0	0
A	171	5864	0.576726	7	0	0.587748	0	0
A	171	5866	0.577001	7	0	0.587748	0	0
A	171	5868	0.577277	7	0	0.587748	0	0
A	171	5870	0.577553	7	1	0.587748	0	0
A	171	5872	0.577829	7	1	0.587748	0	0
A	171	5874	0.578104	7	1	0.587748	0	0
A	171	5876	0.57838	7	0	0.587748	0	0
A	171	5878	0.578656	7	0	0.587748	0	0
A	171	5880	0.578931	7	1	0.587748	0	0
A	171	5882	0.579207	7	1	0.587748	0	0
A	171	5884	0.579483	7	1	0.581818	0	0
A	171	5886	0.579758	7	1	0.575887	0	0
A	171	5888	0.580034	7	1	0.569957	0	0
A	171	5890	0.58031	7	1	0.564027	0	0
A	171	5892	0.580586	7	1	0.558097	0	0
A	171	5894	0.580861	7	1	0.552167	0	0
A	171	5896	0.581137	7	1	0.546237	0	0
A	171	5898	0.581413	7	1	0.540306	0	0
A	171	5900	0.581688	7	1	0.534376	0	0
A	171	5902	0.581964	7	1	0.528446	0	0
A	171	5904	0.58224	7	1	0.522516	0	0
A	171	5906	0.582515	7	1	0.516586	0	0
A	171	5908	0.582791	7	1	0.510656	0	0
A	171	5910	0.583067	7	1	0.504725	0	0
A	171	5912	0.583343	7	1	0.498795	0	0
A	171	5914	0.583618	7	1	0.492865	0	0
A	171	5916	0.583894	7	1	0.486935	0	0
A	171	5918	0.58417	7	1	0.481005	0	0
A	171	5920	0.584445	7	1	0.475075	0	0
A	171	5922	0.584721	7	1	0.469144	0	0
A	171	5924	0.584997	7	1	0.463214	0	0
A	171	5926	0.585272	7	1	0.463214	0	0
A	171	5928	0.585548	7	1	0.463214	0	0
A	171	5930	0.585824	7	1	0.463982	0	0
A	171	5932	0.586134	7	1	0.464751	0	0
A	171	5934	0.586445	7	1	0.465519	0	0
A	171	5936	0.58677	7	1	0.466287	0	0
A	171	5938	0.587095	7	1	0.467055	0	0
A	171	5940	0.58742	7	1	0.467823	0	0
A	171	5942	0.587744	7	1	0.468591	0	0
A	171	5944	0.588069	7	1	0.46936	0	0
A	171	5946	0.588394	7	1	0.470128	0	0
A	171	5948	0.588719	7	1	0.470896	0	0
A	171	5950	0.589044	7	1	0.471664	0	0
A	171	5952	0.589369	7	1	0.472432	0	0
A	171	5954	0.589693	7	1	0.4732	0	0
A	171	5956	0.590018	7	1	0.473969	0	0
A	171	5958	0.590343	7	1	0.474737	0	0
A	171	5960	0.590668	7	1	0.475505	0	0
A	171	5962	0.590993	7	0	0.475505	0	0
A	171	5964	0.591317	7	0	0.475505	0	0
A	171	5966	0.591642	7	1	0.475505	0	0
A	171	5968	0.591967	7	1	0.475505	0	0
A	171	5970	0.592292	7	1	0.475505	0	0
A	171	5972	0.592617	7	1	0.475505	0	0
A	171	5974	0.592942	7	0	0.475505	0	0
A	171	5976	0.593266	7	1	0.475505	0	0
A	171	5978	0.593598	7	1	0.475505	0	0
A	171	5980	0.593929	7	1	0.480851	0	0
A	171	5982	0.594261	7	1	0.486197	0	0
A	171	5984	0.594592	7	1	0.491543	0	0
A	171	5986	0.594923	7	1	0.496889	0	0
A	171	5988	0.595255	7	1	0.502235	0	0
A	171	5990	0.595586	7	1	0.507581	0	0
A	171	5992	0.595917	7	1	0.512927	0	0
A	171	5994	0.596249	7	1	0.518273	0	0
A	171	5996	0.596584	7	1	0.523619	0	0
A	171	5998	0.596919	7	1	0.528965	0	0
A	171	6000	0.597254	7	1	0.534311	0	0
A	171	6002	0.597583	7	1	0.539657	0	0
A	171	6004	0.597912	7	0	0.539657	0	0
A	171	6006	0.59824	7	0	0.539657	0	0
A	171	6008	0.598569	7	0	0.539657	0	0
A	171	6010	0.598898	7	0	0.539657	0	0
A	171	6012	0.599227	7	0	0.539657	0	0
A	171	6014	0.599555	7	0	0.539657	0	0
A	171	6016	0.599884	7	0	0.539657	0	0
A	171	6018	0.600213	7	0	0.539657	0	0
A	171	6020	0.600542	7	0	0.539657	0	0
A	171	6022	0.60087	7	0	0.539657	0	0
A	171	6024	0.601176	7	0	0.539657	0	0
A	171	6026	0.601482	7	0	0.539657	0	0
A	171	6028	0.601788	7	0	0.539657	0	0
A	171	6030	0.602094	7	0	0.539657	0	0
A	171	6032	0.6024	7	0	0.539657	0	0
A	171	6034	0.602706	7	0	0.539657	0	0
A	171	6036	0.603012	7	0	0.539657	0	0
A	171	6038	0.603319	7	0	0.539657	0	0
A	171	6040	0.603627	7	0	0.539657	0	1
A	171	6240	0.627705	8	0	0.424505	1	0
A	171	6242	0.627933	8	0	0.424505	0	0
A	171	6244	0.628161	8	0	0.424505	0	0
A	171	6246	0.628398	8	0	0.424505	0	0
A	171	6248	0.628635	8	0	0.424505	0	0
A	171	6250	0.628872	8	1	0.424505	0	0
A	171	6252	0.629109	8	1	0.420137	0	0
A	171	6254	0.629346	8	1	0.41577	0	0
A	171	6256	0.629582	8	1	0.411402	0	0
A	171	6258	0.629819	8	1	0.407035	0	0
A	171	6260	0.630056	8	1	0.402667	0	0
A	171	6262	0.630293	8	1	0.398299	0	0
A	171	6264	0.630534	8	1	0.393932	0	0
A	171	6266	0.630765	8	1	0.389564	0	0
A	171	6268	0.630996	8	1	0.385197	0	0
A	171	6270	0.631226	8	1	0.380829	0	0
A	171	6272	0.631457	8	1	0.376462	0	0
A	171	6274	0.631688	8	1	0.372094	0	0
A	171	6276	0.631919	8	1	0.367727	0	0
A	171	6278	0.632158	8	1	0.363359	0	0
A	171	6280	0.632398	8	1	0.358992	0	0
A	171	6282	0.632637	8	1	0.354624	0	0
A	171	6284	0.632876	8	1	0.350257	0	0
A	171	6286	0.633109	8	1	0.345889	0	0
A	171	6288	0.633343	8	1	0.341522	0	0
A	171	6290	0.633576	8	1	0.337154	0	0
A	171	6292	0.633809	8	1	0.332787	0	0
A	171	6294	0.634042	8	1	0.328419	0	0
A	171	6296	0.634275	8	1	0.324051	0	0
A	171	6298	0.634505	8	1	0.319684	0	0
A	171	6300	0.634734	8	1	0.315316	0	0
A	171	6302	0.634964	8	1	0.310949	0	0
A	171	6304	0.635194	8	1	0.306581	0	0
A	171	6306	0.635423	8	1	0.302214	0	0
A	171	6308	0.635644	8	1	0.297846	0	0
A	171	6310	0.635866	8	0	0.297846	0	0
A	171	6312	0.636074	8	0	0.297846	0	0
A	171	6314	0.636283	8	0	0.297846	0	0
A	171	6316	0.636491	8	0	0.297846	0	0
A	171	6318	0.6367	8	0	0.297846	0	0
A	171	6320	0.636913	8	0	0.297846	0	0
A	171	6322	0.637127	8	0	0.297846	0	0
A	171	6324	0.63734	8	0	0.297846	0	0
A	171	6326	0.637554	8	0	0.297846	0	0
A	171	6328	0.637767	8	0	0.297846	0	0
A	171	6330	0.637981	8	0	0.297846	0	0
A	171	6332	0.638195	8	0	0.297846	0	0
A	171	6334	0.638408	8	0	0.297846	0	0
A	171	6336	0.638654	8	0	0.297846	0	0
A	171	6338	0.638899	8	0	0.297846	0	0
A	171	6340	0.639145	8	1	0.297846	0	0
A	171	6342	0.639391	8	1	0.297846	0	0
A	171	6344	0.639639	8	1	0.297846	0	1
A	171	6460	0.650746	9	0	0.297846	1	0
A	171	6462	0.650916	9	0	0.297846	0	0
A	171	6464	0.651087	9	0	0.297846	0	0
A	171	6466	0.651257	9	0	0.297846	0	0
A	171	6468	0.651427	9	0	0.297846	0	0
A	171	6470	0.651598	9	0	0.297846	0	0
A	171	6472	0.651768	9	0	0.297846	0	0
A	171	6474	0.651938	9	0	0.297846	0	0
A	171	6476	0.652095	9	0	0.297846	0	0
A	171	6478	0.652251	9	0	0.297846	0	0
A	171	6480	0.652408	9	0	0.297846	0	0
A	171	6482	0.652564	9	0	0.297846	0	0
A	171	6484	0.652734	9	0	0.297846	0	0
A	171	6486	0.652913	9	0	0.297846	0	0
A	171	6488	0.653092	9	0	0.297846	0	0
A	171	6490	0.653272	9	0	0.297846	0	0
A	171	6492	0.653451	9	1	0.297846	0	0
A	171	6494	0.65363	9	1	0.302369	0	0
A	171	6496	0.65381	9	1	0.306892	0	0
A	171	6498	0.653989	9	1	0.311415	0	0
A	171	6500	0.654168	9	0	0.315938	0	0
A	171	6502	0.654353	9	0	0.315938	0	0
A	171	6504	0.654538	9	0	0.315938	0	0
A	171	6506	0.654711	9	0	0.315938	0	0
A	171	6508	0.654884	9	0	0.315938	0	0
A	171	6510	0.655057	9	0	0.315938	0	0
A	171	6512	0.655229	9	0	0.315938	0	0
A	171	6514	0.6554	9	0	0.315938	0	0
A	171	6516	0.655572	9	0	0.315938	0	0
A	171	6518	0.655744	9	0	0.315938	0	0
A	171	6520	0.655915	9	1	0.315938	0	0
A	171	6522	0.656084	9	1	0.315938	0	0
A	171	6524	0.656251	9	1	0.315938	0	0
A	171	6526	0.656418	9	0	0.315938	0	0
A	171	6528	0.656585	9	0	0.315938	0	0
A	171	6530	0.656752	9	0	0.315938	0	0
A	171	6532	0.656919	9	0	0.315938	0	0
A	171	6534	0.657086	9	0	0.315938	0	0
A	171	6536	0.657253	9	0	0.315938	0	0
A	171	6538	0.657419	9	0	0.315938	0	0
A	171	6540	0.657586	9	0	0.315938	0	0
A	171	6542	0.657754	9	1	0.315938	0	0
A	171	6544	0.657921	9	1	0.315938	0	0
A	171	6546	0.658088	9	0	0.315938	0	0
A	171	6548	0.658256	9	0	0.315938	0	0
A	171	6550	0.658423	9	0	0.315938	0	0
A	171	6552	0.658591	9	0	0.315938	0	0
A	171	6554	0.658758	9	0	0.315938	0	0
A	171	6556	0.658925	9	0	0.315938	0	0
A	171	6558	0.659082	9	0	0.315938	0	0
A	171	6560	0.65924	9	0	0.315938	0	0
A	171	6562	0.659397	9	0	0.315938	0	0
A	171	6564	0.659554	9	0	0.315938	0	0
A	171	6566	0.659711	9	0	0.315938	0	0
A	171	6568	0.659868	9	1	0.315938	0	0
A	171	6570	0.660025	9	1	0.315938	0	0
A	171	6572	0.660183	9	1	0.311496	0	0
A	171	6574	0.66034	9	1	0.307054	0	0
A	171	6576	0.660497	9	1	0.302612	0	0
A	171	6578	0.660654	9	1	0.298169	0	0
A	171	6580	0.6608	9	1	0.293727	0	0
A	171	6582	0.660946	9	1	0.289285	0	0
A	171	6584	0.661091	9	1	0.284843	0	0
A	171	6586	0.661237	9	1	0.280401	0	0
A	171	6588	0.661383	9	1	0.275959	0	0
A	171	6590	0.661529	9	1	0.271517	0	0
A	171	6592	0.661674	9	1	0.267075	0	0
A	171	6594	0.66182	9	1	0.262633	0	0
A	171	6596	0.661966	9	1	0.258191	0	0
A	171	6598	0.662112	9	1	0.253749	0	0
A	171	6600	0.662257	9	1	0.249307	0	0
A	171	6602	0.662403	9	1	0.244865	0	0
A	171	6604	0.662555	9	1	0.240423	0	0
A	171	6606	0.662707	9	1	0.235981	0	0
A	171	6608	0.662859	9	1	0.231539	0	0
A	171	6610	0.66301	9	1	0.227097	0	0
A	171	6612	0.663162	9	1	0.222655	0	0
A	171	6614	0.663314	9	1	0.218213	0	0
A	171	6616	0.663466	9	1	0.213771	0	0
A	171	6618	0.663618	9	1	0.209329	0	0
A	171	6620	0.66377	9	1	0.204887	0	0
A	171	6622	0.663922	9	1	0.200445	0	0
A	171	6624	0.664073	9	1	0.196003	0	0
A	171	6626	0.664216	9	1	0.191561	0	0
A	171	6628	0.664359	9	1	0.187119	0	0
A	171	6630	0.664501	9	1	0.182677	0	0
A	171	6632	0.664644	9	1	0.178235	0	0
A	171	6634	0.664786	9	1	0.173793	0	0
A	171	6636	0.664929	9	1	0.169351	0	0
A	171	6638	0.665072	9	0	0.164909	0	0
A	171	6640	0.665214	9	0	0.164909	0	0
A	171	6642	0.665357	9	0	0.164909	0	0
A	171	6644	0.665507	9	0	0.164909	0	0
A	171	6646	0.665657	9	0	0.164909	0	0
A	171	6648	0.665806	9	0	0.164909	0	0
A	171	6650	0.665956	9	0	0.164909	0	0
A	171	6652	0.666106	9	1	0.164909	0	0
A	171	6654	0.666256	9	1	0.164909	0	0
A	171	6656	0.666406	9	1	0.167361	0	0
A	171	6658	0.666555	9	1	0.169813	0	0
A	171	6660	0.666705	9	1	0.172265	0	0
A	171	6662	0.666855	9	1	0.174717	0	0
A	171	6664	0.667005	9	1	0.177169	0	0
A	171	6666	0.667155	9	1	0.179621	0	0
A	171	6668	0.667304	9	1	0.182073	0	0
A	171	6670	0.667454	9	1	0.184525	0	0
A	171	6672	0.667604	9	1	0.186977	0	0
A	171	6674	0.667754	9	1	0.189429	0	0
A	171	6676	0.667904	9	1	0.191881	0	0
A	171	6678	0.668053	9	1	0.194333	0	0
A	171	6680	0.668203	9	0	0.194333	0	0
A	171	6682	0.668353	9	0	0.194333	0	0
A	171	6684	0.668503	9	0	0.194333	0	0
A	171	6686	0.668652	9	0	0.194333	0	0
A	171	6688	0.668802	9	0	0.194333	0	0
A	171	6690	0.668952	9	0	0.194333	0	0
A	171	6692	0.669102	9	0	0.194333	0	0
A	171	6694	0.669252	9	0	0.194333	0	0
A	171	6696	0.669401	9	0	0.194333	0	0
A	171	6698	0.669551	9	0	0.194333	0	0
A	171	6700	0.669701	9	0	0.194333	0	0
A	171	6702	0.669851	9	0	0.194333	0	0
A	171	6704	0.670001	9	0	0.194333	0	0
A	171	6706	0.67015	9	0	0.194333	0	0
A	171	6708	0.6703	9	0	0.194333	0	0
A	171	6710	0.67045	9	0	0.194333	0	0
A	171	6712	0.6706	9	0	0.194333	0	0
A	171	6714	0.67075	9	0	0.194333	0	0
A	171	6716	0.670899	9	1	0.194333	0	0
A	171	6718	0.671049	9	1	0.194333	0	0
A	171	6720	0.671199	9	1	0.191264	0	0
A	171	6722	0.671341	9	1	0.188194	0	0
A	171	6724	0.671483	9	1	0.185124	0	0
A	171	6726	0.671625	9	1	0.182055	0	0
A	171	6728	0.671767	9	1	0.178985	0	0
A	171	6730	0.671909	9	1	0.175915	0	0
A	171	6732	0.67205	9	1	0.172846	0	0
A	171	6734	0.672191	9	1	0.169776	0	0
A	171	6736	0.672333	9	1	0.166706	0	0
A	171	6738	0.672474	9	1	0.163636	0	0
A	171	6740	0.672615	9	1	0.160567	0	0
A	171	6742	0.672757	9	1	0.157497	0	0
A	171	6744	0.672898	9	1	0.154427	0	0
A	171	6746	0.673039	9	1	0.151358	0	0
A	171	6748	0.673181	9	1	0.148288	0	0
A	171	6750	0.673322	9	1	0.145218	0	0
A	171	6752	0.673463	9	1	0.142149	0	0
A	171	6754	0.673605	9	1	0.139079	0	0
A	171	6756	0.673746	9	1	0.136009	0	0
A	171	6758	0.673887	9	1	0.13294	0	0
A	171	6760	0.674029	9	1	0.12987	0	0
A	171	6762	0.67417	9	1	0.1268	0	0
A	171	6764	0.674311	9	1	0.123731	0	0
A	171	6766	0.674453	9	1	0.120661	0	0
A	171	6768	0.674594	9	1	0.117591	0	0
A	171	6770	0.674735	9	1	0.114522	0	0
A	171	6772	0.674877	9	1	0.111452	0	0
A	171	6774	0.675018	9	1	0.108382	0	0
A	171	6776	0.675159	9	1	0.105313	0	0
A	171	6778	0.675301	9	0	0.105313	0	0
A	171	6780	0.675442	9	0	0.105313	0	0
A	171	6782	0.675583	9	0	0.105313	0	0
A	171	6784	0.675725	9	0	0.105313	0	0
A	171	6786	0.675866	9	0	0.105313	0	0
A	171	6788	0.676001	9	0	0.105313	0	0
A	171	6790	0.676136	9	0	0.105313	0	0
A	171	6792	0.676272	9	0	0.105313	0	0
A	171	6794	0.676407	9	0	0.105313	0	0
A	171	6796	0.676542	9	0	0.105313	0	0
A	171	6798	0.676677	9	0	0.105313	0	0
A	171	6800	0.676813	9	0	0.105313	0	0
A	171	6802	0.676948	9	0	0.105313	0	0
A	171	6804	0.677083	9	0	0.105313	0	0
A	171	6806	0.677218	9	0	0.105313	0	0
A	171	6808	0.677342	9	0	0.105313	0	0
A	171	6810	0.677465	9	0	0.105313	0	0
A	171	6812	0.677588	9	0	0.105313	0	0
A	171	6814	0.677711	9	0	0.105313	0	0
A	171	6816	0.677834	9	0	0.105313	0	0
A	171	6818	0.677957	9	0	0.105313	0	0
A	171	6820	0.678088	9	0	0.105313	0	0
A	171	6822	0.678219	9	0	0.105313	0	0
A	171	6824	0.67835	9	0	0.105313	0	0
A	171	6826	0.678481	9	0	0.105313	0	0
A	171	6828	0.678612	9	0	0.105313	0	0
A	171	6830	0.678743	9	0	0.105313	0	0
A	171	6832	0.678874	9	0	0.105313	0	0
A	171	6834	0.679005	9	0	0.105313	0	0
A	171	6836	0.679136	9	0	0.105313	0	0
A	171	6838	0.679309	9	0	0.105313	0	0
A	171	6840	0.679482	9	0	0.105313	0	0
A	171	6842	0.679655	9	0	0.105313	0	0
A	171	6844	0.679828	9	0	0.105313	0	0
A	171	6846	0.680001	9	0	0.105313	0	0
A	171	6848	0.680175	9	0	0.105313	0	0
A	171	6850	0.680348	9	0	0.105313	0	0
A	171	6852	0.680521	9	0	0.105313	0	0
A	171	6854	0.680694	9	0	0.105313	0	0
A	171	6856	0.680867	9	0	0.105313	0	0
A	171	6858	0.68104	9	0	0.105313	0	0
A	171	6860	0.681213	9	0	0.105313	0	0
A	171	6862	0.681386	9	0	0.105313	0	1
A	171	7466	0.724028	10	0	0.61275	1	0
A	171	7468	0.724213	10	0	0.61275	0	0
A	171	7470	0.724398	10	0	0.61275	0	0
A	171	7472	0.724583	10	0	0.61275	0	0
A	171	7474	0.724768	10	0	0.61275	0	0
A	171	7476	0.724953	10	1	0.61275	0	0
A	171	7478	0.725138	10	1	0.623528	0	0
A	171	7480	0.725323	10	1	0.634306	0	0
A	171	7482	0.725496	10	1	0.645085	0	0
A	171	7484	0.725658	10	0	0.645085	0	0
A	171	7486	0.72582	10	0	0.645085	0	0
A	171	7488	0.725982	10	0	0.645085	0	0
A	171	7490	0.726144	10	0	0.645085	0	0
A	171	7492	0.726306	10	0	0.645085	0	0
A	171	7494	0.726468	10	0	0.645085	0	0
A	171	7496	0.72663	10	0	0.645085	0	0
A	171	7498	0.726792	10	0	0.645085	0	0
A	171	7500	0.726955	10	0	0.645085	0	0
A	171	7502	0.727117	10	0	0.645085	0	0
A	171	7504	0.727292	10	0	0.645085	0	0
A	171	7506	0.727466	10	0	0.645085	0	0
A	171	7508	0.72764	10	0	0.645085	0	0
A	171	7510	0.727815	10	0	0.645085	0	0
A	171	7512	0.727989	10	0	0.645085	0	0
A	171	7514	0.728164	10	0	0.645085	0	0
A	171	7516	0.728338	10	0	0.645085	0	0
A	171	7518	0.728513	10	0	0.645085	0	0
A	171	7520	0.728687	10	0	0.645085	0	0
A	171	7522	0.728864	10	0	0.645085	0	0
A	171	7524	0.729041	10	0	0.645085	0	0
A	171	7526	0.729218	10	0	0.645085	0	0
A	171	7528	0.729395	10	0	0.645085	0	0
A	171	7530	0.729588	10	0	0.645085	0	0
A	171	7532	0.729781	10	0	0.645085	0	0
A	171	7534	0.729973	10	0	0.645085	0	0
A	171	7536	0.730166	10	0	0.645085	0	0
A	171	7538	0.730359	10	0	0.645085	0	0
A	171	7540	0.730552	10	0	0.645085	0	0
A	171	7542	0.730744	10	1	0.645085	0	0
A	171	7544	0.730937	10	1	0.645085	0	0
A	171	7546	0.73113	10	1	0.645348	0	0
A	171	7548	0.731323	10	1	0.645611	0	0
A	171	7550	0.731515	10	1	0.645874	0	0
A	171	7552	0.731708	10	1	0.646138	0	0
A	171	7554	0.731901	10	0	0.646138	0	0
A	171	7556	0.732094	10	0	0.646138	0	0
A	171	7558	0.732286	10	0	0.646138	0	0
A	171	7560	0.732479	10	0	0.646138	0	0
A	171	7562	0.732672	10	0	0.646138	0	0
A	171	7564	0.732865	10	0	0.646138	0	0
A	171	7566	0.733057	10	0	0.646138	0	0
A	171	7568	0.73325	10	0	0.646138	0	0
A	171	7570	0.733443	10	0	0.646138	0	0
A	171	7572	0.733635	10	0	0.646138	0	0
A	171	7574	0.733828	10	0	0.646138	0	0
A	171	7576	0.734021	10	0	0.646138	0	0
A	171	7578	0.734217	10	0	0.646138	0	0
A	171	7580	0.73441	10	0	0.646138	0	0
A	171	7582	0.734603	10	0	0.646138	0	0
A	171	7584	0.734796	10	0	0.646138	0	0
A	171	7586	0.73499	10	0	0.646138	0	0
A	171	7588	0.735183	10	0	0.646138	0	0
A	171	7590	0.735376	10	0	0.646138	0	0
A	171	7592	0.735569	10	0	0.646138	0	0
A	171	7594	0.735762	10	0	0.646138	0	0
A	171	7596	0.735956	10	0	0.646138	0	0
A	171	7598	0.736149	10	0	0.646138	0	0
A	171	7600	0.736342	10	0	0.646138	0	0
A	171	7602	0.736535	10	0	0.646138	0	0
A	171	7604	0.736728	10	0	0.646138	0	0
A	171	7606	0.736922	10	0	0.646138	0	0
A	171	7608	0.737115	10	0	0.646138	0	0
A	171	7610	0.737308	10	0	0.646138	0	0
A	171	7612	0.737501	10	0	0.646138	0	0
A	171	7614	0.737694	10	0	0.646138	0	0
A	171	7616	0.737888	10	0	0.646138	0	0
A	171	7618	0.738082	10	0	0.646138	0	0
A	171	7620	0.738276	10	1	0.646138	0	0
A	171	7622	0.73847	10	1	0.646138	0	0
A	171	7624	0.738664	10	1	0.646138	0	0
A	171	7626	0.738858	10	0	0.646138	0	0
A	171	7628	0.739052	10	0	0.646138	0	0
A	171	7630	0.739246	10	0	0.646138	0	0
A	171	7632	0.739441	10	0	0.646138	0	0
A	171	7634	0.739635	10	0	0.646138	0	0
A	171	7636	0.739829	10	0	0.646138	0	0
A	171	7638	0.740023	10	0	0.646138	0	0
A	171	7640	0.740217	10	0	0.646138	0	0
A	171	7642	0.740408	10	0	0.646138	0	0
A	171	7644	0.740598	10	0	0.646138	0	0
A	171	7646	0.740789	10	0	0.646138	0	0
A	171	7648	0.740979	10	0	0.646138	0	0
A	171	7650	0.74117	10	0	0.646138	0	0
A	171	7652	0.741361	10	1	0.646138	0	0
A	171	7654	0.741551	10	1	0.646138	0	0
A	171	7656	0.741742	10	1	0.646138	0	0
A	171	7658	0.741932	10	1	0.646138	0	0
A	171	7660	0.742123	10	0	0.646138	0	0
A	171	7662	0.742314	10	0	0.646138	0	0
A	171	7664	0.742504	10	0	0.646138	0	0
A	171	7666	0.742695	10	0	0.646138	0	0
A	171	7668	0.742885	10	0	0.646138	0	0
A	171	7670	0.743076	10	0	0.646138	0	0
A	171	7672	0.743266	10	0	0.646138	0	0
A	171	7674	0.743457	10	0	0.646138	0	0
A	171	7676	0.743648	10	0	0.646138	0	0
A	171	7678	0.743838	10	0	0.646138	0	0
A	171	7680	0.744029	10	0	0.646138	0	0
A	171	7682	0.744219	10	0	0.646138	0	0
A	171	7684	0.74441	10	0	0.646138	0	0
A	171	7686	0.744601	10	1	0.646138	0	0
A	171	7688	0.744791	10	1	0.646138	0	0
A	171	7690	0.744982	10	1	0.643728	0	0
A	171	7692	0.745172	10	1	0.641318	0	0
A	171	7694	0.745363	10	1	0.638908	0	0
A	171	7696	0.745553	10	1	0.636499	0	0
A	171	7698	0.745744	10	1	0.634089	0	0
A	171	7700	0.745935	10	1	0.631679	0	0
A	171	7702	0.746125	10	1	0.629269	0	0
A	171	7704	0.746316	10	0	0.626859	0	0
A	171	7706	0.746506	10	0	0.626859	0	0
A	171	7708	0.746697	10	0	0.626859	0	0
A	171	7710	0.746888	10	0	0.626859	0	0
A	171	7712	0.747078	10	0	0.626859	0	0
A	171	7714	0.747269	10	0	0.626859	0	0
A	171	7716	0.747459	10	0	0.626859	0	0
A	171	7718	0.74765	10	0	0.626859	0	0
A	171	7720	0.74784	10	0	0.626859	0	0
A	171	7722	0.748035	10	0	0.626859	0	0
A	171	7724	0.74823	10	0	0.626859	0	0
A	171	7726	0.748425	10	0	0.626859	0	0
A	171	7728	0.74862	10	0	0.626859	0	0
A	171	7730	0.748815	10	0	0.626859	0	0
A	171	7732	0.74901	10	0	0.626859	0	0
A	171	7734	0.749205	10	0	0.626859	0	0
A	171	7736	0.7494	10	0	0.626859	0	0
A	171	7738	0.749595	10	0	0.626859	0	0
A	171	7740	0.749789	10	0	0.626859	0	0
A	171	7742	0.749983	10	0	0.626859	0	0
A	171	7744	0.750177	10	0	0.626859	0	0
A	171	7746	0.750371	10	0	0.626859	0	0
A	171	7748	0.750565	10	0	0.626859	0	0
A	171	7750	0.750759	10	0	0.626859	0	0
A	171	7752	0.750953	10	0	0.626859	0	0
A	171	7754	0.751147	10	0	0.626859	0	0
A	171	7756	0.751341	10	0	0.626859	0	0
A	171	7758	0.751534	10	0	0.626859	0	0
A	171	7760	0.751728	10	0	0.626859	0	0
A	171	7762	0.751922	10	0	0.626859	0	0
A	171	7764	0.752116	10	1	0.626859	0	0
A	171	7766	0.75231	10	1	0.626859	0	0
A	171	7768	0.752511	10	1	0.621087	0	0
A	171	7770	0.752713	10	1	0.615314	0	0
A	171	7772	0.752914	10	1	0.609541	0	0
A	171	7774	0.753116	10	1	0.603768	0	0
A	171	7776	0.753317	10	1	0.597995	0	0
A	171	7778	0.753519	10	1	0.592223	0	0
A	171	7780	0.75372	10	1	0.58645	0	0
A	171	7782	0.753922	10	1	0.580677	0	0
A	171	7784	0.754123	10	1	0.574904	0	0
A	171	7786	0.754331	10	1	0.569131	0	0
A	171	7788	0.754538	10	1	0.563359	0	0
A	171	7790	0.754746	10	1	0.557586	0	0
A	171	7792	0.754954	10	1	0.551813	0	0
A	171	7794	0.755159	10	1	0.54604	0	0
A	171	7796	0.755365	10	1	0.540267	0	0
A	171	7798	0.755571	10	1	0.534495	0	0
A	171	7800	0.755776	10	1	0.528722	0	0
A	171	7802	0.755982	10	1	0.522949	0	0
A	171	7804	0.756188	10	1	0.517176	0	0
A	171	7806	0.756394	10	1	0.511404	0	0
A	171	7808	0.756599	10	1	0.505631	0	0
A	171	7810	0.756805	10	1	0.499858	0	0
A	171	7812	0.757011	10	1	0.494085	0	0
A	171	7814	0.757216	10	1	0.488312	0	0
A	171	7816	0.757422	10	1	0.48254	0	0
A	171	7818	0.757628	10	0	0.476767	0	0
A	171	7820	0.757834	10	1	0.476767	0	0
A	171	7822	0.758039	10	1	0.476767	0	0
A	171	7824	0.758245	10	1	0.468516	0	0
A	171	7826	0.758449	10	1	0.460265	0	0
A	171	7828	0.758653	10	1	0.452014	0	0
A	171	7830	0.758857	10	1	0.443762	0	0
A	171	7832	0.759061	10	1	0.435511	0	0
A	171	7834	0.759265	10	1	0.42726	0	0
A	171	7836	0.759427	10	1	0.419009	0	0
A	171	7838	0.759595	10	1	0.410758	0	0
A	171	7840	0.759762	10	1	0.402507	0	0
A	171	7842	0.75993	10	1	0.394256	0	0
A	171	7844	0.760098	10	1	0.386005	0	0
A	171	7846	0.760265	10	1	0.377754	0	0
A	171	7848	0.760433	10	1	0.369503	0	0
A	171	7850	0.760601	10	1	0.361252	0	0
A	171	7852	0.760769	10	1	0.353001	0	0
A	171	7854	0.760936	10	0	0.34475	0	0
A	171	7856	0.761104	10	0	0.34475	0	0
A	171	7858	0.761272	10	0	0.34475	0	0
A	171	7860	0.761439	10	0	0.34475	0	0
A	171	7862	0.761607	10	0	0.34475	0	0
A	171	7864	0.761775	10	0	0.34475	0	0
A	171	7866	0.761943	10	0	0.34475	0	0
A	171	7868	0.76211	10	0	0.34475	0	0
A	171	7870	0.762278	10	1	0.34475	0	0
A	171	7872	0.762446	10	1	0.34475	0	0
A	171	7874	0.762614	10	1	0.35148	0	0
A	171	7876	0.762781	10	1	0.358211	0	0
A	171	7878	0.762949	10	1	0.364941	0	0
A	171	7880	0.763129	10	1	0.371672	0	0
A	171	7882	0.763308	10	1	0.378403	0	0
A	171	7884	0.763488	10	1	0.385133	0	0
A	171	7886	0.763667	10	1	0.391864	0	0
A	171	7888	0.763847	10	0	0.391864	0	0
A	171	7890	0.764026	10	0	0.391864	0	0
A	171	7892	0.764206	10	0	0.391864	0	0
A	171	7894	0.764385	10	0	0.391864	0	0
A	171	7896	0.764565	10	0	0.391864	0	0
A	171	7898	0.764744	10	0	0.391864	0	0
A	171	7900	0.764924	10	0	0.391864	0	0
A	171	7902	0.765103	10	0	0.391864	0	0
A	171	7904	0.765283	10	0	0.391864	0	0
A	171	7906	0.765462	10	0	0.391864	0	0
A	171	7908	0.765642	10	0	0.391864	0	0
A	171	7910	0.765821	10	0	0.391864	0	0
A	171	7912	0.766001	10	0	0.391864	0	0
A	171	7914	0.76618	10	0	0.391864	0	0
A	171	7916	0.76636	10	0	0.391864	0	0
A	171	7918	0.766539	10	0	0.391864	0	0
A	171	7920	0.766719	10	0	0.391864	0	0
A	171	7922	0.766898	10	1	0.391864	0	0
A	171	7924	0.767078	10	1	0.391864	0	0
A	171	7926	0.767257	10	0	0.391864	0	0
A	171	7928	0.767437	10	0	0.391864	0	0
A	171	7930	0.767616	10	0	0.391864	0	0
A	171	7932	0.767797	10	1	0.391864	0	0
A	171	7934	0.767978	10	1	0.391864	0	0
A	171	7936	0.768159	10	1	0.390203	0	0
A	171	7938	0.768339	10	1	0.388542	0	0
A	171	7940	0.76852	10	1	0.386881	0	0
A	171	7942	0.768701	10	1	0.385221	0	0
A	171	7944	0.768882	10	0	0.385221	0	0
A	171	7946	0.769063	10	0	0.385221	0	0
A	171	7948	0.769244	10	0	0.385221	0	0
A	171	7950	0.769424	10	0	0.385221	0	0
A	171	7952	0.769594	10	0	0.385221	0	0
A	171	7954	0.769763	10	0	0.385221	0	0
A	171	7956	0.769933	10	0	0.385221	0	0
A	171	7958	0.770103	10	0	0.385221	0	0
A	171	7960	0.770272	10	0	0.385221	0	0
A	171	7962	0.770442	10	0	0.385221	0	0
A	171	7964	0.770611	10	0	0.385221	0	0
A	171	7966	0.770781	10	0	0.385221	0	0
A	171	7968	0.770932	10	1	0.385221	0	0
A	171	7970	0.771082	10	1	0.385221	0	0
A	171	7972	0.771233	10	1	0.379533	0	0
A	171	7974	0.771384	10	1	0.373846	0	0
A	171	7976	0.771535	10	1	0.368159	0	0
A	171	7978	0.771686	10	1	0.362472	0	0
A	171	7980	0.771837	10	1	0.356785	0	0
A	171	7982	0.771991	10	1	0.351098	0	0
A	171	7984	0.772145	10	1	0.345411	0	0
A	171	7986	0.772298	10	1	0.339723	0	0
A	171	7988	0.772452	10	1	0.334036	0	0
A	171	7990	0.772606	10	1	0.328349	0	0
A	171	7992	0.77276	10	1	0.322662	0	0
A	171	7994	0.772919	10	1	0.316975	0	0
A	171	7996	0.773077	10	1	0.311288	0	0
A	171	7998	0.773235	10	1	0.3056	0	0
A	171	8000	0.773394	10	1	0.299913	0	0
A	171	8002	0.773552	10	1	0.294226	0	0
A	171	8004	0.77371	10	1	0.288539	0	0
A	171	8006	0.773869	10	1	0.282852	0	0
A	171	8008	0.774027	10	1	0.277165	0	0
A	171	8010	0.774185	10	1	0.271477	0	0
A	171	8012	0.774344	10	1	0.26579	0	0
A	171	8014	0.774502	10	1	0.260103	0	0
A	171	8016	0.774661	10	1	0.254416	0	0
A	171	8018	0.774825	10	1	0.248729	0	0
A	171	8020	0.774989	10	1	0.243042	0	0
A	171	8022	0.775153	10	1	0.237354	0	0
A	171	8024	0.775316	10	1	0.231667	0	0
A	171	8026	0.775475	10	1	0.22598	0	0
A	171	8028	0.775634	10	1	0.220293	0	0
A	171	8030	0.775793	10	0	0.220293	0	0
A	171	8032	0.775952	10	0	0.220293	0	0
A	171	8034	0.776112	10	0	0.220293	0	0
A	171	8036	0.776271	10	0	0.220293	0	0
A	171	8038	0.77643	10	0	0.220293	0	0
A	171	8040	0.776592	10	0	0.220293	0	0
A	171	8042	0.776754	10	0	0.220293	0	0
A	171	8044	0.776916	10	1	0.220293	0	0
A	171	8046	0.777078	10	1	0.220293	0	0
A	171	8048	0.77724	10	1	0.222033	0	0
A	171	8050	0.777402	10	1	0.223772	0	0
A	171	8052	0.777564	10	1	0.225512	0	0
A	171	8054	0.777726	10	1	0.227252	0	0
A	171	8056	0.777888	10	1	0.228992	0	0
A	171	8058	0.77805	10	1	0.230731	0	0
A	171	8060	0.778212	10	1	0.232471	0	0
A	171	8062	0.778374	10	1	0.234211	0	0
A	171	8064	0.778537	10	1	0.235951	0	0
A	171	8066	0.778699	10	1	0.23769	0	0
A	171	8068	0.778861	10	1	0.23943	0	0
A	171	8070	0.779023	10	1	0.24117	0	0
A	171	8072	0.779185	10	1	0.242909	0	0
A	171	8074	0.779347	10	1	0.244649	0	0
A	171	8076	0.779509	10	1	0.246389	0	0
A	171	8078	0.779671	10	1	0.248129	0	0
A	171	8080	0.779834	10	0	0.248129	0	0
A	171	8082	0.779996	10	0	0.248129	0	0
A	171	8084	0.780158	10	0	0.248129	0	0
A	171	8086	0.78032	10	0	0.248129	0	0
A	171	8088	0.780482	10	0	0.248129	0	0
A	171	8090	0.780644	10	0	0.248129	0	0
A	171	8092	0.780806	10	0	0.248129	0	0
A	171	8094	0.780968	10	0	0.248129	0	0
A	171	8096	0.781131	10	0	0.248129	0	0
A	171	8098	0.781293	10	0	0.248129	0	0
A	171	8100	0.781455	10	0	0.248129	0	0
A	171	8102	0.781617	10	0	0.248129	0	0
A	171	8104	0.781779	10	1	0.248129	0	0
A	171	8106	0.781941	10	1	0.248129	0	0
A	171	8108	0.782103	10	0	0.248129	0	0
A	171	8110	0.782265	10	0	0.248129	0	0
A	171	8112	0.782428	10	0	0.248129	0	0
A	171	8114	0.78259	10	1	0.248129	0	0
A	171	8116	0.782752	10	1	0.248129	0	0
A	171	8118	0.782914	10	1	0.248129	0	0
A	171	8120	0.783076	10	0	0.248129	0	0
A	171	8122	0.783238	10	0	0.248129	0	0
A	171	8124	0.7834	10	0	0.248129	0	0
A	171	8126	0.783562	10	1	0.248129	0	0
A	171	8128	0.783725	10	1	0.248129	0	0
A	171	8130	0.783887	10	1	0.241798	0	0
A	171	8132	0.784057	10	1	0.235468	0	0
A	171	8134	0.784227	10	1	0.229138	0	0
A	171	8136	0.784397	10	1	0.222807	0	0
A	171	8138	0.784559	10	1	0.216477	0	0
A	171	8140	0.784721	10	0	0.210146	0	0
A	171	8142	0.784886	10	0	0.210146	0	0
A	171	8144	0.785038	10	0	0.210146	0	0
A	171	8146	0.78519	10	0	0.210146	0	0
A	171	8148	0.785341	10	0	0.210146	0	0
A	171	8150	0.785498	10	0	0.210146	0	0
A	171	8152	0.785655	10	1	0.210146	0	0
A	171	8154	0.785812	10	0	0.210146	0	0
A	171	8156	0.785969	10	0	0.210146	0	0
A	171	8158	0.786126	10	0	0.210146	0	0
A	171	8160	0.786283	10	0	0.210146	0	0
A	171	8162	0.78644	10	0	0.210146	0	0
A	171	8164	0.786597	10	0	0.210146	0	0
A	171	8166	0.786754	10	0	0.210146	0	0
A	171	8168	0.786908	10	0	0.210146	0	0
A	171	8170	0.787061	10	0	0.210146	0	0
A	171	8172	0.787214	10	0	0.210146	0	1
A	171	8548	0.811182	11	0	0.256131	1	0
A	171	8550	0.811292	11	0	0.256131	0	0
A	171	8552	0.811402	11	0	0.256131	0	0
A	171	8554	0.811512	11	0	0.256131	0	0
A	171	8556	0.811626	11	0	0.256131	0	0
A	171	8558	0.81174	11	0	0.256131	0	0
A	171	8560	0.811854	11	0	0.256131	0	0
A	171	8562	0.811968	11	0	0.256131	0	0
A	171	8564	0.812082	11	0	0.256131	0	0
A	171	8566	0.812196	11	0	0.256131	0	0
A	171	8568	0.812309	11	0	0.256131	0	0
A	171	8570	0.812423	11	0	0.256131	0	0
A	171	8572	0.812538	11	0	0.256131	0	0
A	171	8574	0.812653	11	0	0.256131	0	0
A	171	8576	0.812766	11	0	0.256131	0	0
A	171	8578	0.812881	11	0	0.256131	0	0
A	171	8580	0.812995	11	0	0.256131	0	0
A	171	8582	0.81311	11	0	0.256131	0	0
A	171	8584	0.813225	11	0	0.256131	0	0
A	171	8586	0.81334	11	0	0.256131	0	0
A	171	8588	0.813455	11	0	0.256131	0	0
A	171	8590	0.81357	11	0	0.256131	0	0
A	171	8592	0.813685	11	0	0.256131	0	0
A	171	8594	0.8138	11	0	0.256131	0	0
A	171	8596	0.813915	11	0	0.256131	0	0
A	171	8598	0.81403	11	0	0.256131	0	0
A	171	8600	0.814145	11	0	0.256131	0	0
A	171	8602	0.81426	11	0	0.256131	0	0
A	171	8604	0.814377	11	0	0.256131	0	0
A	171	8606	0.814494	11	0	0.256131	0	0
A	171	8608	0.814612	11	0	0.256131	0	0
A	171	8610	0.814729	11	0	0.256131	0	0
A	171	8612	0.814847	11	0	0.256131	0	0
A	171	8614	0.814964	11	0	0.256131	0	0
A	171	8616	0.81508	11	0	0.256131	0	0
A	171	8618	0.815197	11	0	0.256131	0	0
A	171	8620	0.815313	11	0	0.256131	0	0
A	171	8622	0.81543	11	0	0.256131	0	0
A	171	8624	0.815546	11	0	0.256131	0	0
A	171	8626	0.815663	11	0	0.256131	0	0
A	171	8628	0.815779	11	0	0.256131	0	0
A	171	8630	0.815896	11	1	0.256131	0	0
A	171	8632	0.816012	11	1	0.249189	0	0
A	171	8634	0.816128	11	1	0.242248	0	0
A	171	8636	0.816245	11	1	0.235306	0	0
A	171	8638	0.816361	11	1	0.228364	0	0
A	171	8640	0.816474	11	0	0.221422	0	0
A	171	8642	0.816587	11	0	0.221422	0	0
A	171	8644	0.8167	11	0	0.221422	0	0
A	171	8646	0.816813	11	0	0.221422	0	0
A	171	8648	0.816925	11	0	0.221422	0	0
A	171	8650	0.817038	11	0	0.221422	0	0
A	171	8652	0.817146	11	0	0.221422	0	0
A	171	8654	0.817254	11	0	0.221422	0	0
A	171	8656	0.817361	11	0	0.221422	0	0
A	171	8658	0.817469	11	0	0.221422	0	0
A	171	8660	0.817577	11	0	0.221422	0	0
A	171	8662	0.817685	11	0	0.221422	0	0
A	171	8664	0.817792	11	0	0.221422	0	0
A	171	8666	0.8179	11	0	0.221422	0	0
A	171	8668	0.818008	11	0	0.221422	0	0
A	171	8670	0.818116	11	0	0.221422	0	0
A	171	8672	0.818223	11	0	0.221422	0	0
A	171	8674	0.818331	11	0	0.221422	0	0
A	171	8676	0.818439	11	0	0.221422	0	0
A	171	8678	0.818547	11	0	0.221422	0	1
A	171	8690	0.819201	12	0	0.221422	1	0
A	171	8692	0.819312	12	0	0.221422	0	0
A	171	8694	0.819424	12	0	0.221422	0	0
A	171	8696	0.819535	12	0	0.221422	0	0
A	171	8698	0.819647	12	0	0.221422	0	0
A	171	8700	0.819758	12	0	0.221422	0	0
A	171	8702	0.81987	12	0	0.221422	0	0
A	171	8704	0.819981	12	0	0.221422	0	0
A	171	8706	0.820093	12	0	0.221422	0	0
A	171	8708	0.820204	12	0	0.221422	0	0
A	171	8710	0.820316	12	0	0.221422	0	0
A	171	8712	0.820427	12	0	0.221422	0	0
A	171	8714	0.820539	12	0	0.221422	0	0
A	171	8716	0.82065	12	0	0.221422	0	0
A	171	8718	0.820756	12	0	0.221422	0	0
A	171	8720	0.820858	12	0	0.221422	0	0
A	171	8722	0.82096	12	0	0.221422	0	0
A	171	8724	0.821061	12	0	0.221422	0	0
A	171	8726	0.821163	12	0	0.221422	0	0
A	171	8728	0.821265	12	0	0.221422	0	0
A	171	8730	0.821366	12	0	0.221422	0	0
A	171	8732	0.821468	12	0	0.221422	0	0
A	171	8734	0.821569	12	0	0.221422	0	0
A	171	8736	0.821671	12	0	0.221422	0	0
A	171	8738	0.821773	12	0	0.221422	0	0
A	171	8740	0.821875	12	0	0.221422	0	0
A	171	8742	0.821978	12	1	0.221422	0	0
A	171	8744	0.822091	12	1	0.221475	0	0
A	171	8746	0.822204	12	1	0.221527	0	0
A	171	8748	0.822317	12	1	0.221579	0	0
A	171	8750	0.82243	12	1	0.221631	0	0
A	171	8752	0.822543	12	1	0.221683	0	0
A	171	8754	0.822655	12	1	0.221736	0	0
A	171	8756	0.822768	12	1	0.221788	0	0
A	171	8758	0.822881	12	1	0.22184	0	0
A	171	8760	0.822994	12	1	0.221892	0	0
A	171	8762	0.823107	12	1	0.221945	0	0
A	171	8764	0.82322	12	1	0.221997	0	0
A	171	8766	0.823325	12	0	0.221997	0	0
A	171	8768	0.823431	12	0	0.221997	0	0
A	171	8770	0.823536	12	0	0.221997	0	0
A	171	8772	0.823641	12	0	0.221997	0	0
A	171	8774	0.823747	12	0	0.221997	0	0
A	171	8776	0.823852	12	0	0.221997	0	0
A	171	8778	0.823957	12	0	0.221997	0	0
A	171	8780	0.824063	12	0	0.221997	0	0
A	171	8782	0.824168	12	0	0.221997	0	0
A	171	8784	0.824273	12	0	0.221997	0	0
A	171	8786	0.824379	12	0	0.221997	0	0
A	171	8788	0.82449	12	0	0.221997	0	0
A	171	8790	0.824602	12	0	0.221997	0	0
A	171	8792	0.824739	12	0	0.221997	0	0
A	171	8794	0.824875	12	0	0.221997	0	0
A	171	8796	0.825012	12	0	0.221997	0	0
A	171	8798	0.825149	12	0	0.221997	0	0
A	171	8800	0.825286	12	0	0.221997	0	0
A	171	8802	0.825423	12	0	0.221997	0	0
A	171	8804	0.82556	12	0	0.221997	0	0
A	171	8806	0.825697	12	0	0.221997	0	0
A	171	8808	0.825833	12	0	0.221997	0	0
A	171	8810	0.82597	12	0	0.221997	0	0
A	171	8812	0.826107	12	0	0.221997	0	0
A	171	8814	0.82626	12	0	0.221997	0	0
A	171	8816	0.826397	12	0	0.221997	0	0
A	171	8818	0.826533	12	0	0.221997	0	0
A	171	8820	0.82667	12	0	0.221997	0	0
A	171	8822	0.826807	12	0	0.221997	0	0
A	171	8824	0.826945	12	0	0.221997	0	0
A	171	8826	0.827083	12	0	0.221997	0	0
A	171	8828	0.827221	12	0	0.221997	0	0
A	171	8830	0.827359	12	0	0.221997	0	0
A	171	8832	0.827498	12	0	0.221997	0	0
A	171	8834	0.827636	12	0	0.221997	0	0
A	171	8836	0.827768	12	0	0.221997	0	0
A	171	8838	0.827901	12	0	0.221997	0	0
A	171	8840	0.828033	12	0	0.221997	0	0
A	171	8842	0.828165	12	0	0.221997	0	0
A	171	8844	0.828298	12	0	0.221997	0	0
A	171	8846	0.82843	12	0	0.221997	0	0
A	171	8848	0.828562	12	0	0.221997	0	0
A	171	8850	0.828695	12	0	0.221997	0	0
A	171	8852	0.828827	12	0	0.221997	0	0
A	171	8854	0.828959	12	0	0.221997	0	0
A	171	8856	0.829092	12	0	0.221997	0	0
A	171	8858	0.829224	12	0	0.221997	0	0
A	171	8860	0.829357	12	0	0.221997	0	0
A	171	8862	0.829489	12	0	0.221997	0	0
A	171	8864	0.82963	12	0	0.221997	0	0
A	171	8866	0.829771	12	0	0.221997	0	0
A	171	8868	0.829912	12	0	0.221997	0	0
A	171	8870	0.830053	12	0	0.221997	0	0
A	171	8872	0.830194	12	0	0.221997	0	0
A	171	8874	0.830335	12	0	0.221997	0	0
A	171	8876	0.830475	12	0	0.221997	0	0
A	171	8878	0.830605	12	0	0.221997	0	0
A	171	8880	0.830734	12	0	0.221997	0	0
A	171	8882	0.830863	12	0	0.221997	0	0
A	171	8884	0.830992	12	0	0.221997	0	0
A	171	8886	0.831121	12	0	0.221997	0	0
A	171	8888	0.83125	12	0	0.221997	0	0
A	171	8890	0.83138	12	0	0.221997	0	0
A	171	8892	0.831509	12	0	0.221997	0	0
A	171	8894	0.831638	12	0	0.221997	0	0
A	171	8896	0.831767	12	0	0.221997	0	0
A	171	8898	0.831896	12	0	0.221997	0	0
A	171	8900	0.832025	12	0	0.221997	0	0
A	171	8902	0.832155	12	0	0.221997	0	0
A	171	8904	0.832284	12	0	0.221997	0	0
A	171	8906	0.832413	12	0	0.221997	0	0
A	171	8908	0.832542	12	0	0.221997	0	0
A	171	8910	0.832665	12	0	0.221997	0	0
A	171	8912	0.832789	12	0	0.221997	0	0
A	171	8914	0.832912	12	0	0.221997	0	0
A	171	8916	0.833035	12	0	0.221997	0	0
A	171	8918	0.833159	12	0	0.221997	0	0
A	171	8920	0.833282	12	0	0.221997	0	0
A	171	8922	0.833405	12	0	0.221997	0	0
A	171	8924	0.833529	12	0	0.221997	0	0
A	171	8926	0.833652	12	0	0.221997	0	0
A	171	8928	0.833775	12	0	0.221997	0	0
A	171	8930	0.833897	12	0	0.221997	0	0
A	171	8932	0.834021	12	0	0.221997	0	0
A	171	8934	0.834144	12	0	0.221997	0	0
A	171	8936	0.834267	12	0	0.221997	0	0
A	171	8938	0.834391	12	0	0.221997	0	0
A	171	8940	0.834514	12	0	0.221997	0	0
A	171	8942	0.834637	12	0	0.221997	0	0
A	171	8944	0.834761	12	0	0.221997	0	0
A	171	8946	0.834884	12	0	0.221997	0	0
A	171	8948	0.835005	12	0	0.221997	0	0
A	171	8950	0.835125	12	0	0.221997	0	0
A	171	8952	0.835246	12	0	0.221997	0	0
A	171	8954	0.835367	12	0	0.221997	0	0
A	171	8956	0.835487	12	0	0.221997	0	0
A	171	8958	0.835608	12	0	0.221997	0	0
A	171	8960	0.835729	12	0	0.221997	0	0
A	171	8962	0.83585	12	0	0.221997	0	0
A	171	8964	0.83597	12	0	0.221997	0	0
A	171	8966	0.836091	12	0	0.221997	0	0
A	171	8968	0.836212	12	0	0.221997	0	0
A	171	8970	0.836332	12	0	0.221997	0	0
A	171	8972	0.836453	12	0	0.221997	0	0
A	171	8974	0.836574	12	0	0.221997	0	0
A	171	8976	0.836694	12	0	0.221997	0	0
A	171	8978	0.836815	12	0	0.221997	0	0
A	171	8980	0.836936	12	0	0.221997	0	0
A	171	8982	0.837057	12	0	0.221997	0	0
A	171	8984	0.837177	12	0	0.221997	0	0
A	171	8986	0.837298	12	0	0.221997	0	0
A	171	8988	0.837419	12	0	0.221997	0	0
A	171	8990	0.837539	12	0	0.221997	0	0
A	171	8992	0.83766	12	0	0.221997	0	0
A	171	8994	0.837781	12	0	0.221997	0	0
A	171	8996	0.837902	12	0	0.221997	0	0
A	171	8998	0.838022	12	0	0.221997	0	0
A	171	9000	0.838143	12	0	0.221997	0	0
A	171	9002	0.838264	12	0	0.221997	0	0
A	171	9004	0.838384	12	0	0.221997	0	0
A	171	9006	0.838505	12	0	0.221997	0	0
A	171	9008	0.838624	12	0	0.221997	0	0
A	171	9010	0.838743	12	0	0.221997	0	0
A	171	9012	0.838862	12	0	0.221997	0	0
A	171	9014	0.83898	12	0	0.221997	0	0
A	171	9016	0.839094	12	0	0.221997	0	0
A	171	9018	0.839208	12	0	0.221997	0	0
A	171	9020	0.839321	12	0	0.221997	0	0
A	171	9022	0.839435	12	0	0.221997	0	0
A	171	9024	0.839549	12	0	0.221997	0	0
A	171	9026	0.839662	12	0	0.221997	0	0
A	171	9028	0.839776	12	0	0.221997	0	0
A	171	9030	0.83989	12	1	0.221997	0	0
A	171	9032	0.840003	12	1	0.221997	0	0
A	171	9034	0.840117	12	1	0.218166	0	0
A	171	9036	0.840231	12	1	0.214336	0	0
A	171	9038	0.840341	12	1	0.210505	0	0
A	171	9040	0.840452	12	1	0.206674	0	0
A	171	9042	0.840563	12	1	0.202844	0	0
A	171	9044	0.840673	12	1	0.199013	0	0
A	171	9046	0.840784	12	1	0.195183	0	0
A	171	9048	0.840901	12	1	0.191352	0	0
A	171	9050	0.841017	12	1	0.187521	0	0
A	171	9052	0.841134	12	1	0.183691	0	0
A	171	9054	0.841251	12	0	0.17986	0	0
A	171	9056	0.841368	12	0	0.17986	0	0
A	171	9058	0.841484	12	0	0.17986	0	0
A	171	9060	0.841601	12	0	0.17986	0	0
A	171	9062	0.841718	12	0	0.17986	0	0
A	171	9064	0.841834	12	0	0.17986	0	0
A	171	9066	0.841951	12	0	0.17986	0	0
A	171	9068	0.842068	12	0	0.17986	0	0
A	171	9070	0.842184	12	0	0.17986	0	0
A	171	9072	0.842301	12	0	0.17986	0	0
A	171	9074	0.842418	12	0	0.17986	0	0
A	171	9076	0.842544	12	0	0.17986	0	0
A	171	9078	0.842671	12	0	0.17986	0	0
A	171	9080	0.842797	12	0	0.17986	0	0
A	171	9082	0.842923	12	0	0.17986	0	0
A	171	9084	0.84305	12	0	0.17986	0	0
A	171	9086	0.843176	12	0	0.17986	0	0
A	171	9088	0.843302	12	0	0.17986	0	0
A	171	9090	0.843429	12	0	0.17986	0	0
A	171	9092	0.843555	12	0	0.17986	0	0
A	171	9094	0.843681	12	0	0.17986	0	0
A	171	9096	0.843808	12	0	0.17986	0	0
A	171	9098	0.843934	12	0	0.17986	0	0
A	171	9100	0.84406	12	0	0.17986	0	0
A	171	9102	0.844187	12	0	0.17986	0	0
A	171	9104	0.844313	12	0	0.17986	0	0
A	171	9106	0.844439	12	0	0.17986	0	0
A	171	9108	0.844566	12	0	0.17986	0	0
A	171	9110	0.844692	12	0	0.17986	0	0
A	171	9112	0.844818	12	0	0.17986	0	0
A	171	9114	0.844945	12	0	0.17986	0	0
A	171	9116	0.845071	12	0	0.17986	0	0
A	171	9118	0.845197	12	0	0.17986	0	0
A	171	9120	0.845324	12	0	0.17986	0	0
A	171	9122	0.84545	12	0	0.17986	0	0
A	171	9124	0.845577	12	0	0.17986	0	0
A	171	9126	0.845703	12	0	0.17986	0	0
A	171	9128	0.845829	12	0	0.17986	0	0
A	171	9130	0.845948	12	0	0.17986	0	0
A	171	9132	0.846066	12	0	0.17986	0	0
A	171	9134	0.846184	12	0	0.17986	0	0
A	171	9136	0.846302	12	0	0.17986	0	0
A	171	9138	0.846421	12	0	0.17986	0	0
A	171	9140	0.846536	12	0	0.17986	0	0
A	171	9142	0.846651	12	0	0.17986	0	0
A	171	9144	0.846766	12	0	0.17986	0	0
A	171	9146	0.846881	12	0	0.17986	0	0
A	171	9148	0.846996	12	0	0.17986	0	0
A	171	9150	0.847111	12	0	0.17986	0	0
A	171	9152	0.847226	12	0	0.17986	0	0
A	171	9154	0.847341	12	1	0.17986	0	0
A	171	9156	0.847456	12	1	0.17986	0	0
A	171	9158	0.847571	12	1	0.177364	0	0
A	171	9160	0.847686	12	1	0.174868	0	0
A	171	9162	0.847801	12	1	0.172371	0	0
A	171	9164	0.847916	12	1	0.169875	0	0
A	171	9166	0.848034	12	1	0.167379	0	0
A	171	9168	0.848153	12	1	0.164882	0	0
A	171	9170	0.848281	12	1	0.162386	0	0
A	171	9172	0.848409	12	1	0.15989	0	0
A	171	9174	0.848538	12	1	0.157393	0	0
A	171	9176	0.848666	12	1	0.154897	0	0
A	171	9178	0.848794	12	1	0.152401	0	0
A	171	9180	0.848922	12	1	0.149904	0	0
A	171	9182	0.84905	12	1	0.147408	0	0
A	171	9184	0.849178	12	1	0.144912	0	0
A	171	9186	0.849306	12	1	0.142415	0	0
A	171	9188	0.849435	12	1	0.139919	0	0
A	171	9190	0.849563	12	1	0.137423	0	0
A	171	9192	0.849691	12	1	0.134926	0	0
A	171	9194	0.849819	12	1	0.13243	0	0
A	171	9196	0.849947	12	1	0.129934	0	0
A	171	9198	0.850075	12	1	0.127437	0	0
A	171	9200	0.850203	12	1	0.124941	0	0
A	171	9202	0.850332	12	1	0.122445	0	0
A	171	9204	0.850458	12	1	0.119949	0	0
A	171	9206	0.850585	12	1	0.117452	0	0
A	171	9208	0.850712	12	1	0.114956	0	0
A	171	9210	0.850839	12	1	0.11246	0	0
A	171	9212	0.850966	12	1	0.109963	0	0
A	171	9214	0.851092	12	1	0.107467	0	0
A	171	9216	0.85122	12	1	0.104971	0	0
A	171	9218	0.851348	12	1	0.102474	0	0
A	171	9220	0.851475	12	1	0.099978	0	0
A	171	9222	0.851603	12	1	0.0974816	0	0
A	171	9224	0.851731	12	1	0.0949853	0	0
A	171	9226	0.851858	12	1	0.092489	0	0
A	171	9228	0.851986	12	1	0.0899927	0	0
A	171	9230	0.852114	12	1	0.0874964	0	0
A	171	9232	0.852241	12	1	0.085	0	0
A	171	9234	0.852369	12	1	0.0825037	0	0
A	171	9236	0.852492	12	1	0.0800074	0	0
A	171	9238	0.852615	12	1	0.0775111	0	0
A	171	9240	0.852737	12	1	0.0750147	0	0
A	171	9242	0.85286	12	1	0.0725184	0	0
A	171	9244	0.852983	12	0	0.0725184	0	0
A	171	9246	0.853105	12	0	0.0725184	0	0
A	171	9248	0.85323	12	0	0.0725184	0	0
A	171	9250	0.853355	12	0	0.0725184	0	0
A	171	9252	0.85348	12	0	0.0725184	0	0
A	171	9254	0.853605	12	0	0.0725184	0	0
A	171	9256	0.85373	12	0	0.0725184	0	0
A	171	9258	0.853855	12	0	0.0725184	0	0
A	171	9260	0.85398	12	0	0.0725184	0	0
A	171	9262	0.854105	12	0	0.0725184	0	0
A	171	9264	0.854231	12	0	0.0725184	0	0
A	171	9266	0.854356	12	0	0.0725184	0	0
A	171	9268	0.854482	12	0	0.0725184	0	0
A	171	9270	0.854608	12	0	0.0725184	0	0
A	171	9272	0.854734	12	0	0.0725184	0	0
A	171	9274	0.85486	12	0	0.0725184	0	0
A	171	9276	0.854985	12	0	0.0725184	0	0
A	171	9278	0.855111	12	0	0.0725184	0	0
A	171	9280	0.855234	12	0	0.0725184	0	0
A	171	9282	0.855351	12	0	0.0725184	0	0
A	171	9284	0.855469	12	0	0.0725184	0	0
A	171	9286	0.855586	12	0	0.0725184	0	0
A	171	9288	0.855703	12	0	0.0725184	0	0
A	171	9290	0.855821	12	0	0.0725184	0	0
A	171	9292	0.855938	12	0	0.0725184	0	0
A	171	9294	0.856055	12	0	0.0725184	0	0
A	171	9296	0.856173	12	0	0.0725184	0	0
A	171	9298	0.85629	12	0	0.0725184	0	0
A	171	9300	0.856407	12	0	0.0725184	0	0
A	171	9302	0.856525	12	0	0.0725184	0	0
A	171	9304	0.856642	12	0	0.0725184	0	0
A	171	9306	0.85676	12	0	0.0725184	0	0
A	171	9308	0.85688	12	0	0.0725184	0	0
A	171	9310	0.857	12	0	0.0725184	0	0
A	171	9312	0.857115	12	0	0.0725184	0	0
A	171	9314	0.85723	12	0	0.0725184	0	0
A	171	9316	0.857344	12	0	0.0725184	0	0
A	171	9318	0.857459	12	0	0.0725184	0	0
A	171	9320	0.857574	12	0	0.0725184	0	0
A	171	9322	0.857688	12	0	0.0725184	0	0
A	171	9324	0.857803	12	0	0.0725184	0	0
A	171	9326	0.857918	12	0	0.0725184	0	0
A	171	9328	0.858032	12	0	0.0725184	0	0
A	171	9330	0.858137	12	0	0.0725184	0	0
A	171	9332	0.858242	12	0	0.0725184	0	0
A	171	9334	0.858347	12	0	0.0725184	0	0
A	171	9336	0.858452	12	0	0.0725184	0	0
A	171	9338	0.858557	12	0	0.0725184	0	0
A	171	9340	0.858662	12	0	0.0725184	0	0
A	171	9342	0.858768	12	0	0.0725184	0	0
A	171	9344	0.858873	12	0	0.0725184	0	0
A	171	9346	0.858978	12	0	0.0725184	0	0
A	171	9348	0.859083	12	0	0.0725184	0	0
A	171	9350	0.859188	12	0	0.0725184	0	0
A	171	9352	0.859279	12	0	0.0725184	0	0
A	171	9354	0.859371	12	0	0.0725184	0	0
A	171	9356	0.859463	12	0	0.0725184	0	0
A	171	9358	0.859555	12	0	0.0725184	0	0
A	171	9360	0.859646	12	0	0.0725184	0	0
A	171	9362	0.859738	12	0	0.0725184	0	0
A	171	9364	0.85983	12	0	0.0725184	0	0
A	171	9366	0.859922	12	0	0.0725184	0	0
A	171	9368	0.860017	12	0	0.0725184	0	0
A	171	9370	0.860112	12	0	0.0725184	0	0
A	171	9372	0.860207	12	0	0.0725184	0	0
A	171	9374	0.860302	12	0	0.0725184	0	0
A	171	9376	0.860397	12	0	0.0725184	0	0
A	171	9378	0.860492	12	0	0.0725184	0	0
A	171	9380	0.860583	12	0	0.0725184	0	0
A	171	9382	0.860674	12	0	0.0725184	0	0
A	171	9384	0.860764	12	0	0.0725184	0	0
A	171	9386	0.860855	12	0	0.0725184	0	0
A	171	9388	0.860946	12	0	0.0725184	0	0
A	171	9390	0.861037	12	0	0.0725184	0	0
A	171	9392	0.861127	12	0	0.0725184	0	0
A	171	9394	0.861218	12	0	0.0725184	0	0
A	171	9396	0.861309	12	0	0.0725184	0	0
A	171	9398	0.8614	12	0	0.0725184	0	0
A	171	9400	0.861491	12	0	0.0725184	0	0
A	171	9402	0.861581	12	0	0.0725184	0	0
A	171	9404	0.861672	12	0	0.0725184	0	0
A	171	9406	0.861763	12	0	0.0725184	0	0
A	171	9408	0.861854	12	0	0.0725184	0	0
A	171	9410	0.861944	12	0	0.0725184	0	0
A	171	9412	0.862035	12	0	0.0725184	0	0
A	171	9414	0.862126	12	0	0.0725184	0	0
A	171	9416	0.862217	12	0	0.0725184	0	0
A	171	9418	0.862307	12	0	0.0725184	0	0
A	171	9420	0.862392	12	0	0.0725184	0	0
A	171	9422	0.862477	12	0	0.0725184	0	0
A	171	9424	0.862562	12	0	0.0725184	0	0
A	171	9426	0.862646	12	0	0.0725184	0	0
A	171	9428	0.862731	12	0	0.0725184	0	0
A	171	9430	0.862816	12	0	0.0725184	0	0
A	171	9432	0.862884	12	0	0.0725184	0	0
A	171	9434	0.862952	12	0	0.0725184	0	0
A	171	9436	0.86302	12	0	0.0725184	0	0
A	171	9438	0.863088	12	0	0.0725184	0	0
A	171	9440	0.863156	12	0	0.0725184	0	0
A	171	9442	0.863224	12	0	0.0725184	0	0
A	171	9444	0.863292	12	0	0.0725184	0	0
A	171	9446	0.863361	12	0	0.0725184	0	0
A	171	9448	0.863429	12	0	0.0725184	0	0
A	171	9450	0.863497	12	0	0.0725184	0	1
A	171	9838	0.879058	13	0	0.563205	1	0
A	171	9840	0.879125	13	0	0.563205	0	0
A	171	9842	0.879192	13	0	0.563205	0	0
A	171	9844	0.879259	13	0	0.563205	0	0
A	171	9846	0.879326	13	0	0.563205	0	0
A	171	9848	0.879393	13	0	0.563205	0	0
A	171	9850	0.879459	13	0	0.563205	0	0
A	171	9852	0.879526	13	0	0.563205	0	0
A	171	9854	0.879593	13	1	0.563205	0	0
A	171	9856	0.87966	13	1	0.557388	0	0
A	171	9858	0.879727	13	1	0.551571	0	0
A	171	9860	0.879794	13	1	0.545755	0	0
A	171	9862	0.879852	13	1	0.539938	0	0
A	171	9864	0.87991	13	1	0.534121	0	0
A	171	9866	0.879969	13	0	0.528305	0	0
A	171	9868	0.880027	13	0	0.528305	0	0
A	171	9870	0.880085	13	0	0.528305	0	0
A	171	9872	0.880144	13	0	0.528305	0	0
A	171	9874	0.880202	13	0	0.528305	0	0
A	171	9876	0.88026	13	0	0.528305	0	0
A	171	9878	0.880318	13	0	0.528305	0	0
A	171	9880	0.880377	13	0	0.528305	0	0
A	171	9882	0.880463	13	0	0.528305	0	0
A	171	9884	0.88055	13	0	0.528305	0	0
A	171	9886	0.880636	13	0	0.528305	0	0
A	171	9888	0.880723	13	0	0.528305	0	0
A	171	9890	0.880809	13	0	0.528305	0	0
A	171	9892	0.880896	13	0	0.528305	0	0
A	171	9894	0.880982	13	1	0.528305	0	0
A	171	9896	0.881069	13	1	0.528305	0	0
A	171	9898	0.881156	13	1	0.534053	0	0
A	171	9900	0.881242	13	1	0.539802	0	0
A	171	9902	0.881329	13	1	0.54555	0	0
A	171	9904	0.881415	13	1	0.551299	0	0
A	171	9906	0.8815	13	1	0.557047	0	0
A	171	9908	0.881591	13	1	0.562796	0	0
A	171	9910	0.881682	13	1	0.568544	0	0
A	171	9912	0.881773	13	1	0.574293	0	0
A	171	9914	0.881864	13	1	0.580041	0	0
A	171	9916	0.881955	13	1	0.58579	0	0
A	171	9918	0.882046	13	1	0.591538	0	0
A	171	9920	0.882137	13	0	0.591538	0	0
A	171	9922	0.882228	13	0	0.591538	0	0
A	171	9924	0.882319	13	0	0.591538	0	0
A	171	9926	0.882398	13	0	0.591538	0	0
A	171	9928	0.882477	13	0	0.591538	0	0
A	171	9930	0.882554	13	0	0.591538	0	0
A	171	9932	0.882632	13	0	0.591538	0	0
A	171	9934	0.882709	13	0	0.591538	0	0
A	171	9936	0.882787	13	0	0.591538	0	0
A	171	9938	0.882865	13	0	0.591538	0	0
A	171	9940	0.882946	13	0	0.591538	0	0
A	171	9942	0.883028	13	0	0.591538	0	0
A	171	9944	0.88311	13	0	0.591538	0	0
A	171	9946	0.883194	13	0	0.591538	0	0
A	171	9948	0.883279	13	0	0.591538	0	0
A	171	9950	0.883363	13	0	0.591538	0	0
A	171	9952	0.883447	13	0	0.591538	0	0
A	171	9954	0.883532	13	0	0.591538	0	0
A	171	9956	0.883616	13	0	0.591538	0	0
A	171	9958	0.883705	13	0	0.591538	0	0
A	171	9960	0.883793	13	0	0.591538	0	0
A	171	9962	0.883882	13	0	0.591538	0	0
A	171	9964	0.88397	13	0	0.591538	0	0
A	171	9966	0.884048	13	0	0.591538	0	0
A	171	9968	0.884127	13	0	0.591538	0	0
A	171	9970	0.884205	13	0	0.591538	0	0
A	171	9972	0.884284	13	0	0.591538	0	0
A	171	9974	0.884362	13	0	0.591538	0	0
A	171	9976	0.88444	13	0	0.591538	0	0
A	171	9978	0.884519	13	0	0.591538	0	0
A	171	9980	0.884597	13	0	0.591538	0	0
A	171	9982	0.884676	13	0	0.591538	0	0
A	171	9984	0.884754	13	0	0.591538	0	0
A	171	9986	0.884832	13	0	0.591538	0	0
A	171	9988	0.884911	13	0	0.591538	0	0
A	171	9990	0.884989	13	0	0.591538	0	0
A	171	9992	0.885068	13	0	0.591538	0	0
A	171	9994	0.885144	13	0	0.591538	0	0
A	171	9996	0.88522	13	0	0.591538	0	0
A	171	9998	0.885296	13	0	0.591538	0	0
A	171	10000	0.885372	13	0	0.591538	0	0
A	171	10002	0.885448	13	1	0.591538	0	0
A	171	10004	0.885524	13	1	0.591538	0	0
A	171	10006	0.885602	13	1	0.594819	0	0
A	171	10008	0.88568	13	1	0.5981	0	0
A	171	10010	0.885758	13	1	0.601381	0	0
A	171	10012	0.885836	13	1	0.604662	0	0
A	171	10014	0.885913	13	1	0.607942	0	0
A	171	10016	0.885991	13	1	0.611223	0	0
A	171	10018	0.886066	13	1	0.614504	0	0
A	171	10020	0.88614	13	1	0.617785	0	0
A	171	10022	0.886215	13	0	0.617785	0	0
A	171	10024	0.88629	13	0	0.617785	0	0
A	171	10026	0.886364	13	0	0.617785	0	0
A	171	10028	0.886439	13	0	0.617785	0	0
A	171	10030	0.886514	13	0	0.617785	0	0
A	171	10032	0.886588	13	0	0.617785	0	0
A	171	10034	0.886663	13	0	0.617785	0	0
A	171	10036	0.886738	13	0	0.617785	0	0
A	171	10038	0.886812	13	0	0.617785	0	0
A	171	10040	0.886889	13	0	0.617785	0	0
A	171	10042	0.886965	13	0	0.617785	0	0
A	171	10044	0.887041	13	0	0.617785	0	0
A	171	10046	0.887112	13	0	0.617785	0	0
A	171	10048	0.887182	13	0	0.617785	0	0
A	171	10050	0.887252	13	0	0.617785	0	0
A	171	10052	0.887323	13	0	0.617785	0	0
A	171	10054	0.887393	13	0	0.617785	0	0
A	171	10056	0.887463	13	0	0.617785	0	0
A	171	10058	0.887534	13	0	0.617785	0	0
A	171	10060	0.887604	13	0	0.617785	0	0
A	171	10062	0.887674	13	0	0.617785	0	0
A	171	10064	0.887745	13	0	0.617785	0	0
A	171	10066	0.887815	13	0	0.617785	0	0
A	171	10068	0.887885	13	0	0.617785	0	0
A	171	10070	0.887956	13	0	0.617785	0	0
A	171	10072	0.888026	13	0	0.617785	0	0
A	171	10074	0.888089	13	1	0.617785	0	0
A	171	10076	0.888152	13	1	0.617785	0	0
A	171	10078	0.88821	13	1	0.617693	0	0
A	171	10080	0.888268	13	1	0.617602	0	0
A	171	10082	0.888325	13	1	0.61751	0	0
A	171	10084	0.888383	13	1	0.617419	0	0
A	171	10086	0.888441	13	1	0.617327	0	0
A	171	10088	0.888499	13	1	0.617236	0	0
A	171	10090	0.888557	13	1	0.617144	0	0
A	171	10092	0.888615	13	1	0.617053	0	0
A	171	10094	0.888673	13	1	0.616961	0	0
A	171	10096	0.888731	13	1	0.616869	0	0
A	171	10098	0.888789	13	1	0.616778	0	0
A	171	10100	0.888847	13	1	0.616686	0	0
A	171	10102	0.888905	13	1	0.616595	0	0
A	171	10104	0.888963	13	1	0.616503	0	0
A	171	10106	0.889021	13	1	0.616412	0	0
A	171	10108	0.889079	13	1	0.61632	0	0
A	171	10110	0.889137	13	1	0.616228	0	0
A	171	10112	0.889187	13	1	0.616137	0	0
A	171	10114	0.889237	13	1	0.616045	0	0
A	171	10116	0.889286	13	1	0.615954	0	0
A	171	10118	0.889336	13	1	0.615862	0	0
A	171	10120	0.889386	13	1	0.615771	0	0
A	171	10122	0.889436	13	0	0.615679	0	0
A	171	10124	0.889486	13	0	0.615679	0	0
A	171	10126	0.889536	13	0	0.615679	0	0
A	171	10128	0.889586	13	0	0.615679	0	0
A	171	10130	0.889636	13	0	0.615679	0	0
A	171	10132	0.889686	13	0	0.615679	0	0
A	171	10134	0.889736	13	0	0.615679	0	0
A	171	10136	0.889785	13	0	0.615679	0	0
A	171	10138	0.889835	13	0	0.615679	0	0
A	171	10140	0.889885	13	0	0.615679	0	0
A	171	10142	0.889935	13	0	0.615679	0	0
A	171	10144	0.889985	13	0	0.615679	0	0
A	171	10146	0.890035	13	0	0.615679	0	0
A	171	10148	0.890085	13	1	0.615679	0	0
A	171	10150	0.890135	13	1	0.615679	0	0
A	171	10152	0.890186	13	1	0.615679	0	0
A	171	10154	0.890238	13	0	0.615679	0	0
A	171	10156	0.890289	13	0	0.615679	0	0
A	171	10158	0.890341	13	0	0.615679	0	0
A	171	10160	0.890392	13	0	0.615679	0	0
A	171	10162	0.890444	13	0	0.615679	0	0
A	171	10164	0.890496	13	0	0.615679	0	0
A	171	10166	0.890547	13	0	0.615679	0	0
A	171	10168	0.890596	13	0	0.615679	0	0
A	171	10170	0.890644	13	0	0.615679	0	0
A	171	10172	0.890693	13	0	0.615679	0	0
A	171	10174	0.890741	13	0	0.615679	0	0
A	171	10176	0.890789	13	0	0.615679	0	0
A	171	10178	0.890838	13	0	0.615679	0	0
A	171	10180	0.890886	13	0	0.615679	0	0
A	171	10182	0.890935	13	0	0.615679	0	0
A	171	10184	0.890983	13	0	0.615679	0	0
A	171	10186	0.891032	13	0	0.615679	0	0
A	171	10188	0.89108	13	0	0.615679	0	0
A	171	10190	0.891129	13	0	0.615679	0	0
A	171	10192	0.891177	13	0	0.615679	0	0
A	171	10194	0.891226	13	0	0.615679	0	0
A	171	10196	0.891274	13	0	0.615679	0	0
A	171	10198	0.891323	13	0	0.615679	0	0
A	171	10200	0.891371	13	0	0.615679	0	0
A	171	10202	0.891431	13	0	0.615679	0	0
A	171	10204	0.89149	13	0	0.615679	0	0
A	171	10206	0.891549	13	0	0.615679	0	0
A	171	10208	0.891608	13	0	0.615679	0	0
A	171	10210	0.891667	13	0	0.615679	0	0
A	171	10212	0.891726	13	0	0.615679	0	0
A	171	10214	0.891779	13	0	0.615679	0	0
A	171	10216	0.891831	13	0	0.615679	0	0
A	171	10218	0.891883	13	0	0.615679	0	0
A	171	10220	0.891935	13	1	0.615679	0	0
A	171	10222	0.891987	13	1	0.615679	0	0
A	171	10224	0.892039	13	1	0.612164	0	0
A	171	10226	0.892091	13	1	0.608649	0	0
A	171	10228	0.892144	13	1	0.605134	0	0
A	171	10230	0.892196	13	1	0.601618	0	0
A	171	10232	0.892248	13	1	0.598103	0	0
A	171	10234	0.892307	13	1	0.594588	0	0
A	171	10236	0.892367	13	1	0.591073	0	0
A	171	10238	0.892426	13	1	0.587558	0	0
A	171	10240	0.892485	13	1	0.584043	0	0
A	171	10242	0.892545	13	1	0.580527	0	0
A	171	10244	0.892604	13	1	0.577012	0	0
A	171	10246	0.892663	13	1	0.573497	0	0
A	171	10248	0.892723	13	0	0.569982	0	0
A	171	10250	0.892782	13	0	0.569982	0	0
A	171	10252	0.892842	13	0	0.569982	0	0
A	171	10254	0.892901	13	0	0.569982	0	0
[truncated: 49,992 more rows]
