# Supplementary material for: Individual crop loads provide local control for collective food intake in ant colonies
Source: eLife. 2018 Mar 6;7:e31730. doi: 10.7554/eLife.31730 (PMC5862530; doi:10.7554/eLife.31730)
Supplement: Figure 2—source data 1. [file elife-31730-fig2-data1.xlsx]

## Sheet: Sheet1
							Sensitivity analysis for binning of interaction rate data. Results of a linear fit (y=ax+b) to a range of bin numbers from 4 to 10 of the data presented in Figure 2a, blue. Binning did not substantially affect the fit, as can be seen by the obtained values and their small STD compared to their mean.
No. of bins	Slope (a)	Intercept (b)	b/a	R2
4	-0.018	0.032	-1.843	0.98
5	-0.017	0.032	-1.901	0.96
6	-0.018	0.033	-1.799	0.98
7	-0.014	0.03	-2.155	0.87
8	-0.014	0.03	-2.205	0.64
9	-0.016	0.032	-1.974	0.55
10	-0.016	0.031	-1.988	0.83
Mean	-0.016	0.031	-1.981	0.83
STD	0.0018	0.0011	0.152	0.174
