# Supplementary material for: Individual crop loads provide local control for collective food intake in ant colonies
Source: eLife. 2018 Mar 6;7:e31730. doi: 10.7554/eLife.31730 (PMC5862530; doi:10.7554/eLife.31730)
Supplement: Figure 4—source data 1. — This data also relates to Figure 5. [file elife-31730-fig4-data1.xlsx]

## Sheet: Mfeed
Experiment	Forager	Time [sec]	Colony State	Number of Visit	Duration Outside	Number of Interactions in Visit	Duration in Nest	Unloading Rate [1/sec]	Maximum Distance from Nest Entrance [mm]	Forager's Crop Load at Exit [normalized between foragers]							Each row represents a single foraging cycle of a forager in the observation experiments
A	171	3766	0.151875	2	144	3	92	0.00341995	34.2709	0.37651
A	171	4094	0.223109	3	120	3	184	0.00231999	35.2039	0.540117							Columns:
A	171	4420	0.296788	4	140	5	206	-0.000100554	34.5113	0.682416							Experiment	Experimental colony
A	171	4780	0.376608	5	176	2	220	0.00357244	24.4451	0.0839592							Forager	Forager ID
A	171	5256	0.470407	6	330	9	300	0.000587749	29.6452	0.30389							Colony state	Colony satiation level (between 0 - no food in the colony, and 1 - colony satiated), calculated as explained in Methods: Data Analysis: Food flow
A	171	6040	0.603627	7	200	14	454	0.000311706	37.5832	0.539657							Number of visit	The serial number of the forager's visit to the nest. Note that all data begins from the forager's second visit, which is her first return to the nest after leaving for the first time.
A	171	6862	0.681386	8	604	8	622	0.000513171	45.5679	0.105313							Duration outside	The duration the forager spent outside of the nest in this foraging cycle
A	171	8172	0.787214	9	376	16	706	0.00057026	38.8739	0.210146							Number of Interactions in Visit	The number of interaction this forager had in the nest in this foraging cycle
A	171	9450	0.863497	10	388	4	902	0.000203562	43.723	0.0725184							Duration in Nest	The duration the forager spent inside the nest in this foraging cycle
A	171	10648	0.906861	11	98	12	810	-0.000202125	36.5253	0.726926							Unloading Rate	The total amount of food the forager gave in this visit, normalized by dividing the measurement by her maximal crop load measurement, divided by the duration of this visit (duration in nest)
A	171	12506	0.97243	12	202	13	1760	0.000208857	46.4136	0.283335							Maximum distance from nest entrance	The maximal eucledean distance between the nest entrance and the forager's locations in the nest in this visit
A	171	14988	1	13	66	1	2280	0	40.5566	0.31544							Forager's Crop Load at Exit	The amount of food in the forager's crop, normalized by dividing the measurement by her maximal crop load measurement, when she left the nest at the end of this visit
A	180	3166	0.0581876	2	208	3	106	0.00619478	19.5432	0.312211
A	180	3528	0.109382	3	146	1	154	0.00471354	26.363	0.274115
A	180	3806	0.159964	4	234	3	132	0.00405029	24.9363	0.234188
A	180	4182	0.241872	5	142	5	142	0.00441994	28.413	0.324857
A	180	4644	0.348398	6	188	6	320	0.00157921	44.3058	0.251857
A	180	5000	0.422379	7	98	5	168	0.00171653	32.5445	0.596923
A	180	5306	0.479475	8	216	3	208	0.00309483	24.3813	0.274273
A	180	6332	0.638195	9	150	16	810	0.000724589	46.171	0.273623
A	180	6748	0.673181	10	94	8	266	0.00146724	24.4867	0.464652
A	180	7348	0.71421	11	196	8	506	0.000913458	37.4233	0.206492
A	180	8064	0.778537	12	126	13	520	0.000636733	45.4318	0.522012
A	180	8562	0.811968	13	86	12	372	0.000139367	28.7593	0.730041
A	180	9678	0.872302	14	172	14	1030	0.000712928	43.8167	0.220045
A	180	10180	0.890886	15	132	4	330	0.00102811	27.9394	0.646325
A	180	10674	0.907531	16	86	9	362	0.000291931	29.6434	0.832943
A	180	11156	0.917329	17	590	6	396	0.000432457	36.3366	0.629543
A	180	12130	0.95079	18	228	5	384	-0.000230475	35.9636	0.819765
A	180	13174	0.987859	19	192	10	816	4.68e-05	42.7113	0.722103
A	180	14028	0.998549	20	36	0	662	0	27.376	0.97
A	207	4510	0.317457	2	140	3	162	0.001619	32.4436	0.737721
A	207	5170	0.453421	3	228	10	520	0.00133263	28.0433	0.231931
A	207	5628	0.540893	4	248	4	230	0.0020941	22.7133	0.0716826
A	207	6500	0.654168	5	252	9	624	0.000834111	40.6263	0.255881
A	207	8172	0.787214	6	278	16	1420	0.000299053	45.5627	0.293371
A	207	9336	0.858452	7	182	14	886	0.000360003	40.9126	0.486809
A	207	10146	0.890035	8	218	4	628	0.000295609	37.8617	0.348398
A	268	2182	0	2	364	0	50	0	49.5903	0.0254027
A	268	2620	0.0136503	3	162	3	74	0.00286711	13.2342	0.564167
A	268	2964	0.0356392	4	362	3	182	0.00266173	19.1642	0.350385
A	268	3624	0.124314	5	414	3	298	0.00299682	37.2411	0.106947
A	268	4404	0.29297	6	170	13	366	0.00141022	45.3048	0.360271
A	268	5092	0.437611	7	338	5	518	0.0012508	35.7034	0
A	268	6058	0.606395	8	214	9	628	0.000957409	43.1163	0.22868
A	268	6518	0.655744	9	82	4	246	0.000706571	31.5486	0.498462
A	268	7066	0.696653	10	204	5	466	0.000134728	20.8075	0.441436
A	268	8082	0.779996	11	264	4	812	0.000310938	30.6332	0.295733
A	268	9540	0.866448	12	164	11	1194	0.000205132	42.9731	0.434457
A	268	10438	0.899119	13	32	10	734	-0.000694581	18.3261	0.509823
A	268	11208	0.918574	14	446	9	738	0.000123147	40.2748	0.532656
A	268	12276	0.959143	15	326	3	622	0.00105261	41.0101	0
A	268	13242	0.988588	16	218	5	640	2.61e-06	25.0043	0.581818
A	421	3982	0.197442	2	158	3	88	0.00529567	21.1476	0.52497
A	421	4484	0.311646	3	354	9	344	0.00230327	40.3568	0.202896
A	421	5030	0.427215	4	426	7	192	0.000719561	30.4585	0.743233
A	421	5910	0.583067	5	358	5	454	0.00150317	30.8664	0.31756
A	421	7490	0.726144	6	218	9	1222	0.000261709	35.4908	0.198223
A	421	9016	0.839094	7	668	15	1308	0.000126724	38.4941	0.572114
A	421	11402	0.922775	8	604	10	1718	1.78e-05	42.8786	0.551189
A	421	12478	0.970766	9	854	1	472	0	33.6527	0.62749
A	421	13734	0.995638	10	750	0	402	0	11.852	0.557243
B	148	5389	0.170682	2	114	1	58	0.00198875	30.0531	0.607683
B	148	5654	0.204976	3	119	2	151	0.00175709	37.056	0.41315
B	148	5988	0.249281	4	178	4	215	0.00279053	42.3397	0.278292
B	148	6252	0.283278	5	131	4	86	0.0028138	37.2035	0.636269
B	148	6550	0.322228	6	176	4	167	0.0045773	54.4942	0.104699
B	148	6832	0.359767	7	304	4	106	0.0042634	28.9866	0.324674
B	148	7298	0.418803	8	172	4	162	0.00204607	50.089	0.402537
B	148	7574	0.449902	9	142	4	104	0.00199764	44.4264	0.444345
B	148	7854	0.478931	10	397	3	138	0.00440635	51.311	0
B	148	8518	0.55316	11	170	4	267	0.000486082	50.9559	0.481151
B	148	8963	0.595368	12	314	3	275	0.00198782	53.7284	0.11692
B	148	9467	0.642547	13	257	3	190	0.00122904	45.3822	0.314812
B	148	10004	0.687227	14	320	3	280	0.00244519	47.2895	0.0853672
B	148	10474	0.717255	15	101	3	150	-0.000432136	44.8898	0.683509
B	148	10688	0.731174	16	202	4	113	0.000411093	52.5333	0.608683
B	148	11426	0.767364	17	388	6	536	0.00117447	50.4585	0.161944
B	148	11979	0.794071	18	193	2	165	0.00175029	38.8168	0.50988
B	148	12641	0.824098	19	266	5	469	0.00187665	52.279	0
B	148	13554	0.866401	20	322	12	647	0.000843243	50.6694	0.188958
B	148	14500	0.907858	21	375	12	624	0.00132007	56.2327	0
B	148	16021	0.951058	22	315	8	1146	0.000425153	51.1138	0.378846
B	148	17403	0.974575	23	971	12	1067	0.000887274	56.373	0
B	148	19000	1	24	50	8	626	0.000803488	40.9989	0.497016
B	424	3386	0	2	142	2	79	0.00453802	25.5713	0.641497
B	424	3718	0.0170525	3	257	5	190	0.003823	55.9613	0.265093
B	424	4047	0.0324492	4	154	2	72	0.00767359	16.2389	0.272626
B	424	4261	0.0507358	5	209	2	60	0.00884959	22.1522	0.215626
B	424	4527	0.0767943	6	176	3	57	0.0102417	21.1794	0.0794203
B	424	4796	0.102984	7	211	4	93	0.00742972	26.0182	0.0596908
B	424	5068	0.131671	8	187	4	61	0.00973774	23.2528	0
B	424	5350	0.166073	9	170	7	95	0.00494314	28.9173	0
B	424	5598	0.197308	10	200	2	78	0.00622883	36.9626	0
B	424	5894	0.236808	11	163	3	96	0.00620172	17.4404	0
B	424	6119	0.266454	12	279	3	62	0.00986187	33.5684	0
B	424	6483	0.313203	13	175	6	85	0.00657806	24.3225	0.0945582
B	424	6926	0.372621	14	345	2	268	0.0022693	35.438	0
B	424	7405	0.431651	15	189	4	134	0.00550017	30.5607	0
B	424	7756	0.468867	16	228	4	162	0.00230621	32.402	0
B	424	8182	0.516891	17	228	2	198	0.00275344	33.4126	0
B	424	8579	0.55884	18	195	3	169	0.00412123	29.3718	0
B	424	8996	0.598618	19	246	5	222	0.0032729	33.0129	0
B	424	9385	0.634655	20	207	2	143	0.00340457	36.6594	0
B	424	9771	0.66993	21	159	3	179	0.00234931	34.7588	0.113319
B	424	10171	0.697465	22	168	5	241	0.00177975	27.5861	0.0572874
B	424	10547	0.722038	23	193	3	208	0.00210989	39.946	0.0380242
B	424	11079	0.751302	24	227	2	339	0.00147657	34.6434	0.150841
B	424	11516	0.770954	25	250	2	210	0.00198918	22.1937	0
B	424	12690	0.826165	26	371	3	924	0.000499954	57.6084	0.0587581
B	424	13411	0.859265	27	186	4	350	0.000582969	36.3725	0.266528
B	424	14082	0.888719	28	302	3	485	0.000520549	44.3542	0.267245
B	424	14666	0.913899	29	191	3	282	0.000777097	23.7844	0.390573
B	424	15377	0.936591	30	201	7	520	0.000704882	49.8355	0.0994727
B	424	16357	0.956593	31	421	10	779	0.000364429	41.9342	0.234494
B	424	16978	0.968371	32	33	4	200	-7.48e-05	41.1049	0.517559
B	424	17319	0.973263	33	231	0	308	0	31.6377	0.666428
B	424	18143	0.986759	34	342	4	593	0.000511643	43.0938	0.270797
B	454	5092	0.134357	2	346	2	313	0.00131278	34.5835	0.0733808
B	454	5553	0.191147	3	314	2	115	0.00536867	23.7881	0.186209
B	454	6153	0.270734	4	274	4	286	0.00220433	33.9103	0.11786
B	454	6591	0.327563	5	309	3	164	0.00397644	43.593	0.147929
B	454	7124	0.397707	6	259	3	224	0.00283351	38.119	0.203639
B	454	7681	0.461051	7	305	4	298	0.00269977	48.9659	0.135571
B	454	8297	0.530021	8	389	3	311	0.00237	40.9498	0.124743
B	454	9007	0.599701	9	491	3	321	0.00287112	43.6156	0
B	454	9807	0.673059	10	261	6	309	0.00186192	42.6747	0.290384
B	454	10738	0.734051	11	638	7	670	0.00149254	51.0898	0
B	454	11732	0.781061	12	291	8	356	0.00158648	39.3856	0.220465
B	454	12743	0.8284	13	375	1	720	0.00120652	52.1365	0.0136054
B	454	13419	0.859647	14	226	5	301	0.00103828	40.2484	0.357042
B	454	14955	0.924043	15	286	15	1310	0.000382555	46.6506	0.486898
C	302	2064	0	2	24	1	46	0	62.0294	1
C	302	2184	0.0305967	3	130	2	96	0.00522989	73.2798	0.23931
C	302	2448	0.147112	4	70	2	134	0.0017756	75.4404	0.565517
C	302	2822	0.315318	5	86	6	304	0.00216992	72.7575	0.226552
C	302	2940	0.362635	6	46	0	32	0	50.3535	0.748276
C	302	3182	0.445718	7	128	4	196	0.000140746	88.7588	0.651724
C	302	3570	0.557088	8	40	7	260	0.00114058	73.4799	0.558621
C	302	6688	0.834106	9	124	30	3078	-1.68e-05	88.9242	0.717241
C	302	9108	0.885605	10	56	10	2296	-7.36e-05	89.8098	0.703448
C	302	11642	0.957555	11	130	16	2478	4.31e-05	90.6418	0.475862
C	302	13834	0.994768	12	136	9	2062	8.55e-05	91.0235	0.28931
C	365	2584	0.216506	2	180	8	198	0.00465749	56.0338	0.0778169
C	365	3666	0.578866	3	338	20	902	0.00029668	87.9818	0.552817
C	365	4364	0.701647	4	202	5	360	0.000293427	78.4941	0.471831
C	365	4924	0.748705	5	140	4	358	0.000688488	83.8904	0.440141
C	365	6642	0.832549	6	250	16	1578	9.37e-05	68.3236	0.623239
C	365	7610	0.863492	7	814	3	718	2.94e-05	77.7062	0.535211
C	365	8452	0.874231	8	384	0	28	0.000339537	19.3022	0.332746
C	95	2370	0.101511	2	88	2	74	0.00525767	33.8397	0.540193
C	95	2608	0.227613	3	48	6	150	0.000986066	52.7232	0.842444
C	95	2762	0.290944	4	42	5	106	0.000879694	74.5394	0.733119
C	95	3052	0.406373	5	84	6	248	0.00230785	79.197	0.366559
C	95	3444	0.528311	6	74	8	308	0.000177475	79.553	0.655949
C	95	4052	0.651048	7	62	16	534	0.000216771	75.5239	0.736334
C	95	5740	0.78694	8	64	14	1626	6.53e-05	71.0325	0.736334
C	95	6050	0.797363	9	130	5	246	0.000496693	43.7443	0.710611
C	95	6684	0.833968	10	176	4	504	0.000216914	85.1565	0.553055
C	95	9704	0.893917	11	116	26	2844	5.65e-05	73.8044	0.697749
C	95	10514	0.915516	12	242	7	694	0.000518917	49.391	0.639871
C	95	11362	0.947743	13	174	6	606	0.000850021	75.2389	0.298392
C	95	13780	0.992295	14	216	24	2244	6.59e-05	75.6759	0.659164
C	291	2474	0.159491	2	132	3	102	0.00438467	41.1614	0.366834
C	291	2858	0.329777	3	146	11	252	0.00246869	72.1106	0.151759
C	291	3328	0.493092	4	134	6	324	0.0015277	78.3477	0.296482
C	291	3626	0.570131	5	38	5	164	0.000398333	72.6977	0.763819
C	291	3840	0.61582	6	118	4	176	0.00292656	78.2031	0.309045
C	291	4132	0.665898	7	104	6	174	-0.00020216	72.0224	0.680905
C	291	4690	0.732573	8	112	7	454	0.000619839	82.6712	0.58794
C	291	5272	0.766241	9	94	7	470	0.000684272	79.6131	0.638191
C	291	5854	0.789108	10	134	8	488	0.000499423	72.7724	0.414573
C	291	6288	0.815349	11	134	5	300	-4.19e-05	73.7572	0.894472
C	291	7636	0.863806	12	128	12	1214	0.000103483	77.3771	0.69598
C	291	8078	0.872005	13	122	9	314	-5.6e-05	59.0042	0.864322
C	291	9104	0.885556	14	190	13	904	7.23e-05	81.7543	0.743719
