# Supplementary material for: Individual crop loads provide local control for collective food intake in ant colonies
Source: eLife. 2018 Mar 6;7:e31730. doi: 10.7554/eLife.31730 (PMC5862530; doi:10.7554/eLife.31730)
Supplement: Figure 4—source data 2. [file elife-31730-fig4-data2.xlsx]

## Sheet: Manipulation
Colony	Forager	Time of Exit [sec]	Duration in the Nest [sec]	Active Phase of Forager [1-before manipulation, 2-after manipulation, 3-both phases]	Phase [1-before manipulation, 2-after manipulation]						Each row represents data of a single foraging cycle of a forager from the manipulation experiments.
M1	36	562	62	3	1
M1	36	802	102	3	1						Columns:
M1	36	1108	240	3	1						Colony	Experimental colony
M1	36	1500	312	3	1						Forager	Forager ID
M1	36	1714	84	3	1						Time of exit	Time (since the food was introduced) at which the forager exited the nest for this foraging cycle
M1	36	2124	384	3	1						Duration in the nest	The duration which the forager spent in the nest at this foraging cycle
M1	36	2948	664	3	1						Active phase	1 if the forager was only active in the first phase (before the manipulation), 2 if the forager was only active in the second phase (after the manipulation), 3 if the forager was active in both phases
M1	36	4080	1014	3	1						Phase	1 if this foraging cycle occurred before the manipulation, 2 if this foraging cycle occurred after the manipulation
M1	36	6292	2008	3	1
M1	36	12056	5592	3	1
M1	36	16112	1244	3	2
M1	36	16282	70	3	2
M1	36	17576	962	3	2
M1	36	21624	3778	3	2
M1	161	14604	592	3	2
M1	161	16218	1262	3	2
M1	161	17240	542	3	2
M1	161	18658	710	3	2
M1	161	20378	1282	3	2
M1	161	21054	22	3	2
M1	161	21210	114	3	2
M1	161	21622	110	3	2
M1	12	674	172	3	1
M1	12	1164	262	3	1
M1	12	2406	1102	3	1
M1	12	13100	10684	3	1
M1	12	13378	114	3	1
M1	12	14386	158	3	2
M1	12	15180	414	3	2
M1	12	16258	1062	3	2
M1	12	17484	1210	3	2
M1	12	20928	3410	3	2
M1	12	21540	492	3	2
M1	137	16352	698	2	2
M1	137	18460	1844	2	2
M1	137	19162	572	2	2
M1	137	21422	2066	2	2
M1	207	808	124	3	1
M1	207	1090	146	3	1
M1	207	1500	334	3	1
M1	207	5374	3734	3	1
M1	207	6106	62	3	1
M1	207	6782	136	3	1
M1	207	7238	168	3	1
M1	207	8158	474	3	1
M1	207	8336	22	3	1
M1	207	8780	244	3	1
M1	207	9770	172	3	1
M1	207	10400	46	3	1
M1	207	14410	128	3	2
M1	207	21624	6912	3	2
M1	182	492	66	3	1
M1	182	656	114	3	1
M1	182	798	72	3	1
M1	182	968	118	3	1
M1	182	1348	318	3	1
M1	182	1490	92	3	1
M1	182	1592	56	3	1
M1	182	1878	266	3	1
M1	182	2304	384	3	1
M1	182	2582	176	3	1
M1	182	3140	482	3	1
M1	182	6348	3182	3	1
M1	182	10538	4180	3	1
M1	182	13188	2612	3	1
M1	182	16572	254	3	2
M1	182	17420	648	3	2
M1	182	17700	112	3	2
M1	182	18610	868	3	2
M1	182	19364	446	3	2
M1	182	20094	92	3	2
M1	182	20388	164	3	2
M1	182	21624	1138	3	2
M1	153	438	58	3	1
M1	153	536	58	3	1
M1	153	902	224	3	1
M1	153	1282	256	3	1
M1	153	1622	150	3	1
M1	153	1880	144	3	1
M1	153	2184	122	3	1
M1	153	2744	336	3	1
M1	153	14476	310	3	2
M1	153	21624	6618	3	2
M1	389	13758	58	3	2
M1	389	13944	98	3	2
M1	389	14242	240	3	2
M1	389	17022	2586	3	2
M1	389	18812	1780	3	2
M1	389	19888	676	3	2
M1	389	21624	1262	3	2
M1	386	908	396	3	1
M1	386	2786	1534	3	1
M1	386	21624	6870	3	2
M1	237	21624	7114	3	2
M1	232	13870	74	2	2
M1	232	14562	592	2	2
M1	232	15008	204	2	2
M1	232	15684	486	2	2
M1	232	16418	182	2	2
M1	232	21624	4508	2	2
M1	229	608	72	3	1
M1	229	6142	5434	3	1
M1	229	6828	494	3	1
M1	229	7254	212	3	1
M1	229	14166	94	3	2
M1	229	17756	3364	3	2
M1	229	21624	3782	3	2
M1	455	7906	6882	3	1
M1	455	9226	938	3	1
M1	455	9980	544	3	1
M1	455	10112	24	3	1
M1	455	10534	346	3	1
M1	455	14538	54	3	2
M1	455	17430	2534	3	2
M1	455	21624	4176	3	2
M1	454	13572	52	2	2
M1	454	14180	138	2	2
M1	454	21624	7192	2	2
M1	429	808	82	3	1
M1	429	10432	9514	3	1
M1	424	740	74	3	1
M1	424	1298	452	3	1
M1	424	1678	272	3	1
M1	424	5022	1980	3	1
M1	424	7944	2584	3	1
M1	424	14374	406	3	2
M1	424	16326	1316	3	2
M1	424	17400	292	3	2
M1	424	18848	1324	3	2
M1	424	20884	1960	3	2
M1	424	21624	542	3	2
M1	1124	368	76	3	1
M1	1124	722	56	3	1
M1	1124	938	128	3	1
M1	1124	1478	336	3	1
M1	1124	1866	194	3	1
M1	1124	2664	666	3	1
M1	1124	3446	380	3	1
M1	1124	4022	360	3	1
M1	1124	4628	308	3	1
M1	1124	5570	468	3	1
M1	1124	6910	902	3	1
M1	1124	8884	1636	3	1
M1	1124	9702	448	3	1
M1	1124	10936	1006	3	1
M1	1124	13762	130	3	2
M1	1124	14406	512	3	2
M1	1124	15008	194	3	2
M1	1124	16516	904	3	2
M1	1124	21624	4660	3	2
M1	1079	838	62	3	1
M1	1079	1584	632	3	1
M1	1079	18552	1414	3	2
M1	1079	21624	2784	3	2
M1	1057	808	66	3	1
M1	1057	1182	232	3	1
M1	1057	1696	416	3	1
M1	1057	6926	4824	3	1
M1	1057	11782	4542	3	1
M1	1057	21624	3944	3	2
M1	552	792	286	3	1
M1	552	1454	412	3	1
M1	552	2698	206	3	1
M1	552	3910	1024	3	1
M1	552	6294	2370	3	1
M1	552	7052	642	3	1
M1	552	7132	56	3	1
M1	552	7860	580	3	1
M1	552	8122	152	3	1
M1	552	14184	116	3	2
M1	552	14398	24	3	2
M1	552	15626	276	3	2
M1	552	16516	584	3	2
M1	552	16724	22	3	2
M1	552	17094	52	3	2
M1	552	17238	70	3	2
M1	552	18250	616	3	2
M1	552	19190	52	3	2
M1	552	20296	522	3	2
M1	1324	14658	448	2	2
M1	1324	21624	6622	2	2
M1	1212	386	68	3	1
M1	1212	854	292	3	1
M1	1212	17092	526	3	2
M1	1212	21624	4492	3	2
M1	1171	6122	1488	3	1
M1	1171	7444	36	3	1
M1	1171	8144	500	3	1
M1	1171	10226	236	3	1
M1	1171	11038	770	3	1
M1	1171	18426	42	3	2
M1	1171	19600	32	3	2
M1	1171	19800	110	3	2
M2	535	3906	66	3	0	1
M2	535	4158	38	3	0	1
M2	535	4460	248	3	0	1
M2	535	4858	76	3	0	1
M2	535	6990	2002	3	0	1
M2	535	23978	11292	3	0	2
M2	678	1754	82	3	0	1
M2	678	2292	454	3	0	1
M2	678	2540	24	3	0	1
M2	678	3022	218	3	0	1
M2	678	3436	130	3	0	1
M2	678	3762	186	3	0	1
M2	678	3980	172	3	0	1
M2	678	4496	304	3	0	1
M2	678	4908	26	3	0	1
M2	678	5234	124	3	0	1
M2	678	5726	464	3	0	1
M2	678	5990	78	3	0	1
M2	678	7124	986	3	0	1
M2	678	8070	596	3	0	1
M2	421	2022	680	3	0	1
M2	421	2088	54	3	0	1
M2	421	2478	292	3	0	1
M2	421	2620	46	3	0	1
M2	421	2934	70	3	0	1
M2	421	3116	152	3	0	1
M2	421	3320	184	3	0	1
M2	421	3722	44	3	0	1
M2	421	5970	1992	3	0	1
M2	421	7554	1100	3	0	1
M2	421	8826	956	3	0	1
M2	421	9816	676	3	0	1
M2	421	10344	278	3	0	1
M2	421	12594	140	3	0	2
M2	421	13598	686	3	0	2
M2	421	14156	32	3	0	2
M2	421	16406	1838	3	0	2
M2	421	18406	1386	3	0	2
M2	421	18922	84	3	0	2
M2	421	19726	574	3	0	2
M2	421	20832	128	3	0	2
M2	421	23978	2560	3	0	2
M2	429	2232	656	3	0	1
M2	429	2316	56	3	0	1
M2	429	3320	980	3	0	1
M2	429	3590	182	3	0	1
M2	429	4500	800	3	0	1
M2	429	7536	2938	3	0	1
M2	429	12180	474	3	0	2
M2	429	13744	1364	3	0	2
M2	429	14004	86	3	0	2
M2	429	15440	790	3	0	2
M2	429	15996	164	3	0	2
M2	429	16330	158	3	0	2
M2	429	23978	7512	3	0	2
M2	454	13562	190	2	0	2
M2	454	17394	2352	2	0	2
M2	454	18880	538	2	0	2
M2	454	20334	92	2	0	2
M2	454	23978	2878	2	0	2
M2	455	1062	44	3	0	1
M2	455	9504	6850	3	0	1
M2	455	15730	228	3	0	2
M2	455	17142	86	3	0	2
M2	455	21240	26	3	0	2
M2	229	1558	52	3	0	1
M2	229	1852	172	3	0	1
M2	229	2268	274	3	0	1
M2	229	3202	822	3	0	1
M2	229	4346	1048	3	0	1
M2	229	6194	1626	3	0	1
M2	229	7568	886	3	0	1
M2	229	10312	2374	3	0	1
M2	229	14526	754	3	0	2
M2	229	15458	738	3	0	2
M2	229	16148	446	3	0	2
M2	229	16854	476	3	0	2
M2	229	18214	1018	3	0	2
M2	229	18412	180	3	0	2
M2	229	21030	2264	3	0	2
M2	229	23978	2224	3	0	2
M2	232	898	326	3	0	1
M2	232	1394	172	3	0	1
M2	232	1792	250	3	0	1
M2	232	2240	238	3	0	1
M2	232	2726	376	3	0	1
M2	232	3178	270	3	0	1
M2	232	3602	294	3	0	1
M2	232	3820	156	3	0	1
M2	232	4238	210	3	0	1
M2	232	4612	48	3	0	1
M2	232	4760	132	3	0	1
M2	232	5232	114	3	0	1
M2	232	6290	36	3	0	1
M2	232	6568	266	3	0	1
M2	232	7270	70	3	0	1
M2	232	7788	294	3	0	1
M2	232	8706	172	3	0	1
M2	232	9158	440	3	0	1
M2	232	10428	524	3	0	1
M2	232	13328	288	3	0	2
M2	232	16626	74	3	0	2
M2	232	19688	350	3	0	2
M2	232	21716	848	3	0	2
M2	232	23350	274	3	0	2
M2	232	23744	122	3	0	2
M2	268	1388	286	3	0	1
M2	268	1988	188	3	0	1
M2	268	2084	38	3	0	1
M2	268	2186	42	3	0	1
M2	268	2226	24	3	0	1
M2	268	23978	9244	3	0	2
M2	171	17372	1060	3	0	2
M2	171	23874	6072	3	0	2
M2	209	11784	106	2	0	2
M2	209	12322	168	2	0	2
M2	209	12794	452	2	0	2
M2	209	13066	84	2	0	2
M2	209	13340	72	2	0	2
M2	209	13554	180	2	0	2
M2	209	13762	78	2	0	2
M2	209	13952	40	2	0	2
M2	209	14168	178	2	0	2
M2	209	14446	162	2	0	2
M2	209	15000	452	2	0	2
M2	209	15354	94	2	0	2
M2	209	16204	506	2	0	2
M2	209	16484	86	2	0	2
M2	209	17530	962	2	0	2
M2	209	18422	506	2	0	2
M2	209	18668	202	2	0	2
M2	209	19198	352	2	0	2
M2	209	23866	1830	2	0	2
M2	148	1030	56	3	0	1
M2	148	1688	112	3	0	1
M2	148	2176	360	3	0	1
M2	148	2750	178	3	0	1
M2	148	3006	50	3	0	1
M2	148	4080	632	3	0	1
M2	148	4536	80	3	0	1
M2	148	4968	82	3	0	1
M2	148	5674	344	3	0	1
M2	148	6298	226	3	0	1
M2	148	6596	68	3	0	1
M2	148	10990	22	3	0	2
M2	148	11934	782	3	0	2
M2	148	12626	410	3	0	2
M2	148	13206	68	3	0	2
M2	148	13698	58	3	0	2
M2	148	14178	156	3	0	2
M2	148	15142	716	3	0	2
M2	148	16294	60	3	0	2
M2	148	17126	86	3	0	2
M2	148	17488	26	3	0	2
M2	148	17596	50	3	0	2
M2	148	17840	40	3	0	2
M2	148	18380	168	3	0	2
M2	148	23978	5420	3	0	2
M2	95	290	26	3	0	1
M2	95	424	66	3	0	1
M2	95	1318	882	3	0	1
M2	95	3310	1306	3	0	1
M2	95	3614	216	3	0	1
M2	95	5476	1794	3	0	1
M2	95	6156	560	3	0	1
M2	95	7476	1310	3	0	1
M2	95	8392	756	3	0	1
M2	95	9308	814	3	0	1
M2	95	10038	716	3	0	1
M2	95	14152	406	3	0	2
M2	95	14752	384	3	0	2
M2	95	16366	618	3	0	2
M2	95	17762	1046	3	0	2
M2	95	18754	748	3	0	2
M2	95	19530	442	3	0	2
M2	95	20260	38	3	0	2
M2	95	23978	3636	3	0	2
M2	39	460	154	3	0	1
M2	39	998	264	3	0	1
M2	39	2394	448	3	0	1
M2	39	3528	718	3	0	1
M2	39	3854	164	3	0	1
M2	39	4524	442	3	0	1
M2	39	4830	94	3	0	1
M2	39	5392	414	3	0	1
M2	39	5908	124	3	0	1
M2	39	7810	1848	3	0	1
M2	39	14088	1692	3	0	2
M2	39	15756	508	3	0	2
M2	39	17150	702	3	0	2
M2	39	23978	4874	3	0	2
M2	1165	13962	2824	2	0	2
M2	1165	14756	360	2	0	2
M2	1165	16072	980	2	0	2
M2	1165	17492	128	2	0	2
M2	1165	18238	700	2	0	2
M2	1165	18632	62	2	0	2
M2	1165	19388	146	2	0	2
M2	1165	22314	2906	2	0	2
M2	1	14600	2248	2	0	2
M2	1	14900	96	2	0	2
M2	1	15834	876	2	0	2
M2	1	16338	316	2	0	2
M2	1	17194	846	2	0	2
M2	1	18748	1348	2	0	2
M2	1	23734	4830	2	0	2
